# Supplementary material for: A new species of cryptic Bush frog (Anura, Rhacophoridae, Raorchestes) from northeastern Bangladesh
Source: Zookeys. 2020 Apr 16;927:127–51. doi: 10.3897/zookeys.927.48733 (PMC7180169; doi:10.3897/zookeys.927.48733)
Supplement: XML Treatment for Raorchestes rezakhani [file zookeys.927.48733-treatment1.xml]

<!DOCTYPE tp:taxon-treatment
  PUBLIC "-//TaxonX//DTD Taxonomic Treatment Publishing DTD v0 20100105//EN" "tax-treatment-NSO.dtd">
<tp:taxon-treatment xmlns:tp="http://www.plazi.org/taxpub"><tp:treatment-meta><kwd-group><label>Taxon classification</label><kwd><named-content xmlns:xlink="http://www.w3.org/1999/xlink" content-type="kingdom">Animalia</named-content></kwd><kwd><named-content xmlns:xlink="http://www.w3.org/1999/xlink" content-type="order">Anura</named-content></kwd><kwd><named-content xmlns:xlink="http://www.w3.org/1999/xlink" content-type="family">Rhacophoridae</named-content></kwd></kwd-group><mixed-citation publication-type="journal"><person-group><name><surname>Al-Razi</surname><given-names>Hassan</given-names></name><name><surname>Maria</surname><given-names>Marjan</given-names></name><name><surname>Muzaffar</surname><given-names>Sabir Bin</given-names></name></person-group><article-title>A new species of cryptic Bush frog (<tp:taxon-name><tp:taxon-name-part taxon-name-part-type="order">Anura</tp:taxon-name-part></tp:taxon-name>, <tp:taxon-name><tp:taxon-name-part taxon-name-part-type="family">Rhacophoridae</tp:taxon-name-part></tp:taxon-name>, <italic><tp:taxon-name><tp:taxon-name-part taxon-name-part-type="genus" reg="Raorchestes">Raorchestes</tp:taxon-name-part></tp:taxon-name></italic>) from northeastern Bangladesh</article-title><source>Zookeys</source><day>16</day><month>4</month><year>2020</year><volume>927</volume><fpage>127</fpage><lpage>151</lpage><pub-id pub-id-type="doi">10.3897/zookeys.927.48733</pub-id></mixed-citation></tp:treatment-meta><tp:nomenclature><tp:taxon-name><object-id xmlns:xlink="http://www.w3.org/1999/xlink" content-type="arpha" xlink:type="simple">3CD826E6-7748-51DB-9F11-7E7D4C16CE6C</object-id>
              <tp:taxon-name-part taxon-name-part-type="genus" reg="Raorchestes">Raorchestes</tp:taxon-name-part>
              <tp:taxon-name-part taxon-name-part-type="species" reg="rezakhani">rezakhani</tp:taxon-name-part>
              <object-id xmlns:xlink="http://www.w3.org/1999/xlink" content-type="zoobank" xlink:type="simple">http://zoobank.org/CDDA555B-9B29-4D94-B5E6-BA560ECD8DB3</object-id>
            </tp:taxon-name><tp:taxon-status xmlns:xlink="http://www.w3.org/1999/xlink" xlink:type="simple">sp. nov.</tp:taxon-status><xref ref-type="fig" rid="F4">Figures 4</xref><xref ref-type="fig" rid="F5">, 5 Suggested English name: Reza Khan’s bush frog</xref></tp:nomenclature><tp:treatment-sec sec-type="material" id="SECID0EJ2AI"><title>Type.</title><p><bold><italic>Holotype</italic></bold> (Figs <xref ref-type="fig" rid="F4">4A, B</xref>, <xref ref-type="fig" rid="F5">5</xref>). JnUZool-A0419, an adult male from Lawachara National Park, Kamalgonj, Moulavibazar, Bangladesh (<named-content xmlns:xlink="http://www.w3.org/1999/xlink" content-type="dwc:verbatimCoordinates" xlink:type="simple"><named-content content-type="geo-json" specific-use="{&#34;type&#34;:&#34;Point&#34;,&#34;coordinates&#34;:[91.799083,24.345767]}" id="NCID0E62AI" xlink:type="simple">24°20.746'N, 91°47.945'E</named-content></named-content>, ca. 59 m a.s.l., Fig. <xref ref-type="fig" rid="F1">1</xref>), collected on 26 April 2019 by Hassan Al-Razi and Marjan Maria.</p><p><bold><italic>Paratypes</italic></bold> (Fig. <xref ref-type="fig" rid="F4">4C, D</xref>). Three specimens: adult male (JnUZool-A0319) same locality as the holotype; two adult males (JnUZool-A0519, JnUZool-A0619) from the Adampur, Rajkandhi Reserved Forest, Kamalgonj, Moulavibazar (<named-content xmlns:xlink="http://www.w3.org/1999/xlink" content-type="dwc:verbatimCoordinates" xlink:type="simple"><named-content content-type="geo-json" specific-use="{&#34;type&#34;:&#34;Point&#34;,&#34;coordinates&#34;:[91.900033,24.247967]}" id="NCID0EW3AI" xlink:type="simple">24°14.878'N, 91°54.002'E</named-content></named-content>, ca. 64 m a.s.l., Fig. <xref ref-type="fig" rid="F1">1</xref>), on 10 May 2019 by Hassan Al-Razi.</p><fig id="F4" position="float" orientation="portrait"><object-id xmlns:xlink="http://www.w3.org/1999/xlink" content-type="doi" xlink:type="simple">10.3897/zookeys.927.48733.figure4</object-id><object-id xmlns:xlink="http://www.w3.org/1999/xlink" content-type="arpha" xlink:type="simple">8DB2D788-CEB1-5680-9997-AEA0F11215BB</object-id><label>Figure 4.</label><caption><p>Color variation in <italic><tp:taxon-name><tp:taxon-name-part taxon-name-part-type="genus" reg="Raorchestes">R.</tp:taxon-name-part> <tp:taxon-name-part taxon-name-part-type="species" reg="rezakhani">rezakhani</tp:taxon-name-part></tp:taxon-name></italic> sp. nov. <bold>A</bold> holotype, showing single transparent vocal sac during advertisement call (<bold>B</bold> holotype with brown dorsum and “)-(“ mark; <bold>C</bold> dorsolateral view of paratype (JnUZool- A0519) <bold>D</bold> ventral view of paratype (JnUZool- A0519), showing small dark brown spots.</p></caption><graphic xmlns:xlink="http://www.w3.org/1999/xlink" xlink:href="zookeys-927-127-g004.jpg" position="float" orientation="portrait" xlink:type="simple" id="oo_400945.jpg"><uri content-type="original_file" xlink:type="simple">https://binary.pensoft.net/fig/400945</uri></graphic></fig></tp:treatment-sec><tp:treatment-sec sec-type="Generic placement" id="SECID0E64AI"><title>Generic placement.</title><p>We assign this species to <italic><tp:taxon-name><tp:taxon-name-part taxon-name-part-type="genus" reg="Raorchestes">Raorchestes</tp:taxon-name-part></tp:taxon-name></italic> based on molecular characterization of the 16S rRNA gene.</p></tp:treatment-sec><tp:treatment-sec sec-type="etymology" id="SECID0EM5AI"><title>Etymology.</title><p>We take great pleasure in naming the new species as a patronym for one of the pioneers in the field of wildlife research in Bangladesh, Dr. Mohammad Ali Reza Khan.</p></tp:treatment-sec><tp:treatment-sec sec-type="diagnosis" id="SECID0ER5AI"><title>Diagnosis.</title><p>A species of <italic><tp:taxon-name><tp:taxon-name-part taxon-name-part-type="genus" reg="Raorchestes">Raorchestes</tp:taxon-name-part></tp:taxon-name></italic> having the following unique combination of characters: (1) relatively small size (adult males = 18.85–20.90 mm <abbrev xmlns:xlink="http://www.w3.org/1999/xlink" xlink:title="snout-vent length" id="ABBRID0E55AI" xlink:type="simple">SVL</abbrev>); (2) head wider than long (<abbrev xmlns:xlink="http://www.w3.org/1999/xlink" xlink:title="head width" id="ABBRID0EC6AI" xlink:type="simple">HW</abbrev>/<abbrev xmlns:xlink="http://www.w3.org/1999/xlink" xlink:title="head length" id="ABBRID0EG6AI" xlink:type="simple">HL</abbrev> 1.55; range 1.53–1.56, <italic>N</italic> = 4); (3) dark brown, granular dorsum bearing small, horny spicules; (4) vomerine teeth absent; (5) single transparent vocal sac while calling; (6) snout projecting, sub-elliptical in ventral aspect, and subequal to or smaller than horizontal diameter of eye; (7) tympanum indistinct; (8) supratympanic fold weakly distinct; (9) finger and toe discs well developed and rounded; (FD IV 0.50–0.60, <abbrev xmlns:xlink="http://www.w3.org/1999/xlink" xlink:title="tympanum diameter" id="ABBRID0EM6AI" xlink:type="simple">TD</abbrev> IV 0.56–0.65 mm); (10) both inner and outer metacarpal and metatarsal tubercles absent; (11) nostril is closer to tip of snout than to eye (<abbrev xmlns:xlink="http://www.w3.org/1999/xlink" xlink:title="nostril-Snout distance" id="ABBRID0EQ6AI" xlink:type="simple">NS</abbrev> 0.63–0.90, <abbrev xmlns:xlink="http://www.w3.org/1999/xlink" xlink:title="eye-nostril distance" id="ABBRID0EU6AI" xlink:type="simple">EN</abbrev> 1.10–1.25 mm); (12) Tongue without papilla (13) venter pale white, with minute dark gray flecks present in the vocal sac region. Details of these measurements are provided in Table <xref ref-type="table" rid="T3">3</xref>.</p></tp:treatment-sec><tp:treatment-sec sec-type="description" id="SECID0E36AI"><title>Description of holotype.</title><p>A small frog (<abbrev xmlns:xlink="http://www.w3.org/1999/xlink" xlink:title="snout-vent length" id="ABBRID0ECABI" xlink:type="simple">SVL</abbrev> = 20.30, Fig. <xref ref-type="fig" rid="F5">5</xref>, Table <xref ref-type="table" rid="T3">3</xref>, all measurements in mm); head wider than long (<abbrev xmlns:xlink="http://www.w3.org/1999/xlink" xlink:title="head width" id="ABBRID0EOABI" xlink:type="simple">HW</abbrev> = 7.0; <abbrev xmlns:xlink="http://www.w3.org/1999/xlink" xlink:title="head length" id="ABBRID0ESABI" xlink:type="simple">HL</abbrev> = 4.5); snout sub-elliptical in ventral aspect, shorter than eye diameter (<abbrev xmlns:xlink="http://www.w3.org/1999/xlink" xlink:title="eye diameter" id="ABBRID0EWABI" xlink:type="simple">ED</abbrev> = 2.45; <abbrev xmlns:xlink="http://www.w3.org/1999/xlink" xlink:title="snout length" id="ABBRID0E1ABI" xlink:type="simple">SL</abbrev> = 2.24). Canthus rostralis sharply rounded; loreal region slightly concave. Interorbital region flat and larger (<abbrev xmlns:xlink="http://www.w3.org/1999/xlink" xlink:title="interorbital distance" id="ABBRID0E5ABI" xlink:type="simple">IOD</abbrev> = 2.20) than the upper eyelid (UEW = 1.45 mm) or internarial distance (<abbrev xmlns:xlink="http://www.w3.org/1999/xlink" xlink:title="internarial distance" id="ABBRID0ECBBI" xlink:type="simple">IND</abbrev> = 1.70). Nostrils oval (dorsally compressed), without flap, directed laterally, closer to tip of snout than to eye (<abbrev xmlns:xlink="http://www.w3.org/1999/xlink" xlink:title="nostril-Snout distance" id="ABBRID0EGBBI" xlink:type="simple">NS</abbrev> = 0.80; <abbrev xmlns:xlink="http://www.w3.org/1999/xlink" xlink:title="eye-nostril distance" id="ABBRID0EKBBI" xlink:type="simple">EN</abbrev> = 1.20). Tympanum indistinct, oval (<abbrev xmlns:xlink="http://www.w3.org/1999/xlink" xlink:title="tympanum diameter" id="ABBRID0EOBBI" xlink:type="simple">TD</abbrev> = 1.10), close to eye, supratympanic fold weakly distinct, extends from eye to the end of the tympanum. Vocal sac single, sub-gular, translucent. Tongue bifid, lingual papilla absent. Eyes relatively large (<abbrev xmlns:xlink="http://www.w3.org/1999/xlink" xlink:title="eye diameter" id="ABBRID0ESBBI" xlink:type="simple">ED</abbrev> = 2.45), protruding; pupil horizontal.</p><fig id="F5" position="float" orientation="portrait"><object-id xmlns:xlink="http://www.w3.org/1999/xlink" content-type="doi" xlink:type="simple">10.3897/zookeys.927.48733.figure5</object-id><object-id xmlns:xlink="http://www.w3.org/1999/xlink" content-type="arpha" xlink:type="simple">413184C9-79FC-5DC7-A578-6D5674CA1C56</object-id><label>Figure 5.</label><caption><p>Holotype of <italic><tp:taxon-name><tp:taxon-name-part taxon-name-part-type="genus" reg="Raorchestes">R.</tp:taxon-name-part> <tp:taxon-name-part taxon-name-part-type="species" reg="rezakhani">rezakhani</tp:taxon-name-part></tp:taxon-name></italic> sp. nov. <bold>A</bold> dorsal view <bold>B</bold> ventral view <bold>C</bold> ventral view of right hand <bold>D</bold> ventral view of right foot <bold>E</bold> web pattern in foot.</p></caption><graphic xmlns:xlink="http://www.w3.org/1999/xlink" xlink:href="zookeys-927-127-g005.jpg" position="float" orientation="portrait" xlink:type="simple" id="oo_400946.jpg"><uri content-type="original_file" xlink:type="simple">https://binary.pensoft.net/fig/400946</uri></graphic></fig><table-wrap id="T3" position="float" orientation="portrait"><label>Table 3.</label><caption><p>Morphological measurements (in mm) of the four specimens of <italic><tp:taxon-name><tp:taxon-name-part taxon-name-part-type="genus" reg="Raorchestes">Raorchestes</tp:taxon-name-part> <tp:taxon-name-part taxon-name-part-type="species" reg="rezakhani">rezakhani</tp:taxon-name-part></tp:taxon-name></italic> sp. nov.</p></caption><table id="TID0EQ4CI" rules="all"><tbody><tr><td rowspan="2" colspan="1"/><td rowspan="2" colspan="1">
                      <bold>Characters</bold>
                    </td><td rowspan="2" colspan="1">
                      <bold>Abbreviation</bold>
                    </td><td rowspan="1" colspan="1">
                      <bold>Holotype</bold>
                    </td><td rowspan="1" colspan="3">
                      <bold>Paratype</bold>
                    </td><td rowspan="2" colspan="1"><bold>Mean</bold> ± <bold>SD</bold></td></tr><tr><td rowspan="1" colspan="1">
                      <bold>JnUZool-A0419</bold>
                    </td><td rowspan="1" colspan="1">
                      <bold>JnUZool-A0319</bold>
                    </td><td rowspan="1" colspan="1">
                      <bold>JnUZool- A0519</bold>
                    </td><td rowspan="1" colspan="1">
                      <bold>JnUZool-A0619</bold>
                    </td></tr><tr><td rowspan="1" colspan="1">1</td><td rowspan="1" colspan="1">Snout–vent length</td><td rowspan="1" colspan="1">
                      <abbrev xmlns:xlink="http://www.w3.org/1999/xlink" xlink:title="snout-vent length" id="ABBRID0EXFBI" xlink:type="simple">SVL</abbrev>
                    </td><td rowspan="1" colspan="1">20.30</td><td rowspan="1" colspan="1">20.90</td><td rowspan="1" colspan="1">20.20</td><td rowspan="1" colspan="1">18.85</td><td rowspan="1" colspan="1">20.06 ± 0.87</td></tr><tr><td rowspan="1" colspan="1">2</td><td rowspan="1" colspan="1">Head length</td><td rowspan="1" colspan="1">
                      <abbrev xmlns:xlink="http://www.w3.org/1999/xlink" xlink:title="head length" id="ABBRID0EVGBI" xlink:type="simple">HL</abbrev>
                    </td><td rowspan="1" colspan="1">4.50</td><td rowspan="1" colspan="1">4.60</td><td rowspan="1" colspan="1">4.55</td><td rowspan="1" colspan="1">4.50</td><td rowspan="1" colspan="1">4.54 ± 0.05</td></tr><tr><td rowspan="1" colspan="1">3</td><td rowspan="1" colspan="1">Head width</td><td rowspan="1" colspan="1">
                      <abbrev xmlns:xlink="http://www.w3.org/1999/xlink" xlink:title="head width" id="ABBRID0ETHBI" xlink:type="simple">HW</abbrev>
                    </td><td rowspan="1" colspan="1">7.00</td><td rowspan="1" colspan="1">7.05</td><td rowspan="1" colspan="1">7.10</td><td rowspan="1" colspan="1">6.95</td><td rowspan="1" colspan="1">7.03 ± 0.06</td></tr><tr><td rowspan="1" colspan="1">4</td><td rowspan="1" colspan="1">Eye diameter</td><td rowspan="1" colspan="1">
                      <abbrev xmlns:xlink="http://www.w3.org/1999/xlink" xlink:title="eye diameter" id="ABBRID0ERIBI" xlink:type="simple">ED</abbrev>
                    </td><td rowspan="1" colspan="1">2.45</td><td rowspan="1" colspan="1">2.70</td><td rowspan="1" colspan="1">2.50</td><td rowspan="1" colspan="1">2.65</td><td rowspan="1" colspan="1">2.58 ± 0.12</td></tr><tr><td rowspan="1" colspan="1">5</td><td rowspan="1" colspan="1">Tympanum diameter</td><td rowspan="1" colspan="1">
                      <abbrev xmlns:xlink="http://www.w3.org/1999/xlink" xlink:title="tympanum diameter" id="ABBRID0EPJBI" xlink:type="simple">TD</abbrev>
                    </td><td rowspan="1" colspan="1">1.10</td><td rowspan="1" colspan="1">1.22</td><td rowspan="1" colspan="1">1.21</td><td rowspan="1" colspan="1">1.16</td><td rowspan="1" colspan="1">1.17 ± 0.05</td></tr><tr><td rowspan="1" colspan="1">6</td><td rowspan="1" colspan="1">Eye–nostril distance</td><td rowspan="1" colspan="1">
                      <abbrev xmlns:xlink="http://www.w3.org/1999/xlink" xlink:title="eye-nostril distance" id="ABBRID0ENKBI" xlink:type="simple">EN</abbrev>
                    </td><td rowspan="1" colspan="1">1.25</td><td rowspan="1" colspan="1">1.20</td><td rowspan="1" colspan="1">1.10</td><td rowspan="1" colspan="1">1.20</td><td rowspan="1" colspan="1">1.19 ± 0.06</td></tr><tr><td rowspan="1" colspan="1">7</td><td rowspan="1" colspan="1">Snout length</td><td rowspan="1" colspan="1">
                      <abbrev xmlns:xlink="http://www.w3.org/1999/xlink" xlink:title="snout length" id="ABBRID0ELLBI" xlink:type="simple">SL</abbrev>
                    </td><td rowspan="1" colspan="1">2.24</td><td rowspan="1" colspan="1">2.25</td><td rowspan="1" colspan="1">2.24</td><td rowspan="1" colspan="1">2.22</td><td rowspan="1" colspan="1">2.24 ± 0.01</td></tr><tr><td rowspan="1" colspan="1">8</td><td rowspan="1" colspan="1">Nostril-Snout distance</td><td rowspan="1" colspan="1">
                      <abbrev xmlns:xlink="http://www.w3.org/1999/xlink" xlink:title="nostril-Snout distance" id="ABBRID0EJMBI" xlink:type="simple">NS</abbrev>
                    </td><td rowspan="1" colspan="1">0.80</td><td rowspan="1" colspan="1">0.90</td><td rowspan="1" colspan="1">0.85</td><td rowspan="1" colspan="1">0.63</td><td rowspan="1" colspan="1">0.80 ± 0.12</td></tr><tr><td rowspan="1" colspan="1">9</td><td rowspan="1" colspan="1">Interorbital distance</td><td rowspan="1" colspan="1">
                      <abbrev xmlns:xlink="http://www.w3.org/1999/xlink" xlink:title="interorbital distance" id="ABBRID0EHNBI" xlink:type="simple">IOD</abbrev>
                    </td><td rowspan="1" colspan="1">2.20</td><td rowspan="1" colspan="1">2.40</td><td rowspan="1" colspan="1">2.25</td><td rowspan="1" colspan="1">2.20</td><td rowspan="1" colspan="1">2.26 ± 0.09</td></tr><tr><td rowspan="1" colspan="1">10</td><td rowspan="1" colspan="1">Internarial distance</td><td rowspan="1" colspan="1">
                      <abbrev xmlns:xlink="http://www.w3.org/1999/xlink" xlink:title="internarial distance" id="ABBRID0EFOBI" xlink:type="simple">IND</abbrev>
                    </td><td rowspan="1" colspan="1">1.70</td><td rowspan="1" colspan="1">1.65</td><td rowspan="1" colspan="1">1.60</td><td rowspan="1" colspan="1">1.70</td><td rowspan="1" colspan="1">1.66 ± 0.05</td></tr><tr><td rowspan="1" colspan="1">11</td><td rowspan="1" colspan="1">Upper eyelid width</td><td rowspan="1" colspan="1">UEW</td><td rowspan="1" colspan="1">1.45</td><td rowspan="1" colspan="1">1.50</td><td rowspan="1" colspan="1">1.40</td><td rowspan="1" colspan="1">1.55</td><td rowspan="1" colspan="1">1.48 ± 0.06</td></tr><tr><td rowspan="1" colspan="1">12</td><td rowspan="1" colspan="1">Thigh length</td><td rowspan="1" colspan="1">
                      <abbrev xmlns:xlink="http://www.w3.org/1999/xlink" xlink:title="thigh length" id="ABBRID0E3PBI" xlink:type="simple">TL</abbrev>
                    </td><td rowspan="1" colspan="1">10.03</td><td rowspan="1" colspan="1">9.20</td><td rowspan="1" colspan="1">10.10</td><td rowspan="1" colspan="1">10.00</td><td rowspan="1" colspan="1">9.83 ± 0.42</td></tr><tr><td rowspan="1" colspan="1">13</td><td rowspan="1" colspan="1">Shank length</td><td rowspan="1" colspan="1">
                      <abbrev xmlns:xlink="http://www.w3.org/1999/xlink" xlink:title="shank length" id="ABBRID0E1QBI" xlink:type="simple">ShL</abbrev>
                    </td><td rowspan="1" colspan="1">10.10</td><td rowspan="1" colspan="1">10.10</td><td rowspan="1" colspan="1">11.90</td><td rowspan="1" colspan="1">10.20</td><td rowspan="1" colspan="1">10.58 ± 0.88</td></tr><tr><td rowspan="1" colspan="1">14</td><td rowspan="1" colspan="1">Foot length</td><td rowspan="1" colspan="1">
                      <abbrev xmlns:xlink="http://www.w3.org/1999/xlink" xlink:title="foot length" id="ABBRID0EYRBI" xlink:type="simple">FOL</abbrev>
                    </td><td rowspan="1" colspan="1">7.95</td><td rowspan="1" colspan="1">6.60</td><td rowspan="1" colspan="1">7.85</td><td rowspan="1" colspan="1">7.95</td><td rowspan="1" colspan="1">7.59 ± 0.66</td></tr><tr><td rowspan="1" colspan="1">15</td><td rowspan="1" colspan="1">Hand length</td><td rowspan="1" colspan="1">
                      <abbrev xmlns:xlink="http://www.w3.org/1999/xlink" xlink:title="hand length" id="ABBRID0EWSBI" xlink:type="simple">HAL</abbrev>
                    </td><td rowspan="1" colspan="1">4.90</td><td rowspan="1" colspan="1">4.35</td><td rowspan="1" colspan="1">4.95</td><td rowspan="1" colspan="1">4.90</td><td rowspan="1" colspan="1">4.78 ± 0.28</td></tr><tr><td rowspan="1" colspan="1">16</td><td rowspan="1" colspan="1">Fore limb length</td><td rowspan="1" colspan="1">FLL</td><td rowspan="1" colspan="1">4.70</td><td rowspan="1" colspan="1">4.70</td><td rowspan="1" colspan="1">5.0</td><td rowspan="1" colspan="1">5.0</td><td rowspan="1" colspan="1">4.85 ± 0.17</td></tr><tr><td rowspan="1" colspan="1">17</td><td rowspan="1" colspan="1">Finger I disk width</td><td rowspan="1" colspan="1">FD I</td><td rowspan="1" colspan="1">0.25</td><td rowspan="1" colspan="1">0.20</td><td rowspan="1" colspan="1">0.20</td><td rowspan="1" colspan="1">0.20</td><td rowspan="1" colspan="1">0.21 ± 0.02</td></tr><tr><td rowspan="1" colspan="1">18</td><td rowspan="1" colspan="1">Finger II disk width</td><td rowspan="1" colspan="1">FD II</td><td rowspan="1" colspan="1">0.45</td><td rowspan="1" colspan="1">0.40</td><td rowspan="1" colspan="1">0.40</td><td rowspan="1" colspan="1">0.40</td><td rowspan="1" colspan="1">0.41 ± 0.03</td></tr><tr><td rowspan="1" colspan="1">19</td><td rowspan="1" colspan="1">Finger III disk width</td><td rowspan="1" colspan="1">FD III</td><td rowspan="1" colspan="1">0.75</td><td rowspan="1" colspan="1">0.70</td><td rowspan="1" colspan="1">0.75</td><td rowspan="1" colspan="1">0.70</td><td rowspan="1" colspan="1">0.73 ± 0.03</td></tr><tr><td rowspan="1" colspan="1">20</td><td rowspan="1" colspan="1">Finger IV disk width</td><td rowspan="1" colspan="1">FD IV</td><td rowspan="1" colspan="1">0.50</td><td rowspan="1" colspan="1">0.50</td><td rowspan="1" colspan="1">0.60</td><td rowspan="1" colspan="1">0.50</td><td rowspan="1" colspan="1">0.53 ± 0.05</td></tr><tr><td rowspan="1" colspan="1">21</td><td rowspan="1" colspan="1">Finger I length</td><td rowspan="1" colspan="1">FL I</td><td rowspan="1" colspan="1">1.20</td><td rowspan="1" colspan="1">1.05</td><td rowspan="1" colspan="1">1.10</td><td rowspan="1" colspan="1">1.20</td><td rowspan="1" colspan="1">1.14 ± 0.07</td></tr><tr><td rowspan="1" colspan="1">22</td><td rowspan="1" colspan="1">Finger II length</td><td rowspan="1" colspan="1">FL II</td><td rowspan="1" colspan="1">1.75</td><td rowspan="1" colspan="1">1.80</td><td rowspan="1" colspan="1">1.70</td><td rowspan="1" colspan="1">1.80</td><td rowspan="1" colspan="1">1.76 ± 0.05</td></tr><tr><td rowspan="1" colspan="1">23</td><td rowspan="1" colspan="1">Finger III length</td><td rowspan="1" colspan="1">FL III</td><td rowspan="1" colspan="1">3.40</td><td rowspan="1" colspan="1">3.05</td><td rowspan="1" colspan="1">3.55</td><td rowspan="1" colspan="1">3.55</td><td rowspan="1" colspan="1">3.39 ± 0.24</td></tr><tr><td rowspan="1" colspan="1">24</td><td rowspan="1" colspan="1">Finger IV length</td><td rowspan="1" colspan="1">FL IV</td><td rowspan="1" colspan="1">2.15</td><td rowspan="1" colspan="1">1.95</td><td rowspan="1" colspan="1">2.20</td><td rowspan="1" colspan="1">2.25</td><td rowspan="1" colspan="1">2.14 ± 0.13</td></tr><tr><td rowspan="1" colspan="1">25</td><td rowspan="1" colspan="1">Toe I length</td><td rowspan="1" colspan="1"><abbrev xmlns:xlink="http://www.w3.org/1999/xlink" xlink:title="thigh length" id="ABBRID0EV1BI" xlink:type="simple">TL</abbrev> I</td><td rowspan="1" colspan="1">1.15</td><td rowspan="1" colspan="1">1.00</td><td rowspan="1" colspan="1">1.00</td><td rowspan="1" colspan="1">1.15</td><td rowspan="1" colspan="1">1.08 ± 0.09</td></tr><tr><td rowspan="1" colspan="1">26</td><td rowspan="1" colspan="1">Toe II length</td><td rowspan="1" colspan="1"><abbrev xmlns:xlink="http://www.w3.org/1999/xlink" xlink:title="thigh length" id="ABBRID0ET2BI" xlink:type="simple">TL</abbrev> II</td><td rowspan="1" colspan="1">2.10</td><td rowspan="1" colspan="1">1.90</td><td rowspan="1" colspan="1">2.05</td><td rowspan="1" colspan="1">1.90</td><td rowspan="1" colspan="1">1.99 ± 0.10</td></tr><tr><td rowspan="1" colspan="1">27</td><td rowspan="1" colspan="1">Toe III length</td><td rowspan="1" colspan="1"><abbrev xmlns:xlink="http://www.w3.org/1999/xlink" xlink:title="thigh length" id="ABBRID0ER3BI" xlink:type="simple">TL</abbrev> III</td><td rowspan="1" colspan="1">3.20</td><td rowspan="1" colspan="1">2.90</td><td rowspan="1" colspan="1">3.10</td><td rowspan="1" colspan="1">3.00</td><td rowspan="1" colspan="1">3.05 ± 0.13</td></tr><tr><td rowspan="1" colspan="1">28</td><td rowspan="1" colspan="1">Toe IV length</td><td rowspan="1" colspan="1"><abbrev xmlns:xlink="http://www.w3.org/1999/xlink" xlink:title="thigh length" id="ABBRID0EP4BI" xlink:type="simple">TL</abbrev> IV</td><td rowspan="1" colspan="1">4.25</td><td rowspan="1" colspan="1">4.00</td><td rowspan="1" colspan="1">4.10</td><td rowspan="1" colspan="1">4.30</td><td rowspan="1" colspan="1">4.16 ± 0.14</td></tr><tr><td rowspan="1" colspan="1">29</td><td rowspan="1" colspan="1">Toe V length</td><td rowspan="1" colspan="1"><abbrev xmlns:xlink="http://www.w3.org/1999/xlink" xlink:title="thigh length" id="ABBRID0EN5BI" xlink:type="simple">TL</abbrev> V</td><td rowspan="1" colspan="1">3.05</td><td rowspan="1" colspan="1">2.95</td><td rowspan="1" colspan="1">3.15</td><td rowspan="1" colspan="1">3.05</td><td rowspan="1" colspan="1">3.05 ± 0.08</td></tr><tr><td rowspan="1" colspan="1">30</td><td rowspan="1" colspan="1">Toe I disk width</td><td rowspan="1" colspan="1"><abbrev xmlns:xlink="http://www.w3.org/1999/xlink" xlink:title="tympanum diameter" id="ABBRID0EL6BI" xlink:type="simple">TD</abbrev> I</td><td rowspan="1" colspan="1">0.30</td><td rowspan="1" colspan="1">0.20</td><td rowspan="1" colspan="1">0.30</td><td rowspan="1" colspan="1">0.25</td><td rowspan="1" colspan="1">0.26 ± 0.05</td></tr><tr><td rowspan="1" colspan="1">31</td><td rowspan="1" colspan="1">Toe II disk width</td><td rowspan="1" colspan="1"><abbrev xmlns:xlink="http://www.w3.org/1999/xlink" xlink:title="tympanum diameter" id="ABBRID0EJACI" xlink:type="simple">TD</abbrev> II</td><td rowspan="1" colspan="1">0.35</td><td rowspan="1" colspan="1">0.25</td><td rowspan="1" colspan="1">0.35</td><td rowspan="1" colspan="1">0.30</td><td rowspan="1" colspan="1">0.31 ± 0.05</td></tr><tr><td rowspan="1" colspan="1">32</td><td rowspan="1" colspan="1">Toe III disk width</td><td rowspan="1" colspan="1"><abbrev xmlns:xlink="http://www.w3.org/1999/xlink" xlink:title="tympanum diameter" id="ABBRID0EHBCI" xlink:type="simple">TD</abbrev> III</td><td rowspan="1" colspan="1">0.50</td><td rowspan="1" colspan="1">0.40</td><td rowspan="1" colspan="1">0.45</td><td rowspan="1" colspan="1">0.50</td><td rowspan="1" colspan="1">0.46 ± 0.05</td></tr><tr><td rowspan="1" colspan="1">33</td><td rowspan="1" colspan="1">Toe IV disk width</td><td rowspan="1" colspan="1"><abbrev xmlns:xlink="http://www.w3.org/1999/xlink" xlink:title="tympanum diameter" id="ABBRID0EFCCI" xlink:type="simple">TD</abbrev> IV</td><td rowspan="1" colspan="1">0.65</td><td rowspan="1" colspan="1">0.56</td><td rowspan="1" colspan="1">0.60</td><td rowspan="1" colspan="1">0.60</td><td rowspan="1" colspan="1">0.60 ± 0.04</td></tr><tr><td rowspan="1" colspan="1">34</td><td rowspan="1" colspan="1">Toe V disk width</td><td rowspan="1" colspan="1"><abbrev xmlns:xlink="http://www.w3.org/1999/xlink" xlink:title="tympanum diameter" id="ABBRID0EDDCI" xlink:type="simple">TD</abbrev> V</td><td rowspan="1" colspan="1">0.60</td><td rowspan="1" colspan="1">0.45</td><td rowspan="1" colspan="1">0.50</td><td rowspan="1" colspan="1">0.50</td><td rowspan="1" colspan="1">0.51 ± 0.06</td></tr></tbody></table></table-wrap><p>Forelimb length shorter than hand length (FLL = 4.70; <abbrev xmlns:xlink="http://www.w3.org/1999/xlink" xlink:title="hand length" id="ABBRID0EYDCI" xlink:type="simple">HAL</abbrev> = 4.90). Relative lengths of fingers I &lt; II &lt; IV &lt; III (FL I = 1.20; FL II = 1.75; FL III = 3.40; FL IV = 2.15). Fingertips with well-developed discs (FD I = 0.25, FD II = 0.45, FD III = 1.1, FD IV = 1.2) bearing circum-marginal grooves. Dermal fringe absent on fingers. Webbing between fingers absent. Subarticular tubercles weak, number of subarticular tubercles in fingers: I = 1, II = 1, III = 1, IV = 1, rounded. Supernumerary tubercles indistinct. Nuptial pad absent.</p><p>Hind limbs long, shank shorter than thigh (<abbrev xmlns:xlink="http://www.w3.org/1999/xlink" xlink:title="shank length" id="ABBRID0E5DCI" xlink:type="simple">ShL</abbrev> = 10.03; <abbrev xmlns:xlink="http://www.w3.org/1999/xlink" xlink:title="thigh length" id="ABBRID0ECECI" xlink:type="simple">TL</abbrev> = 10.10), longer than foot (<abbrev xmlns:xlink="http://www.w3.org/1999/xlink" xlink:title="foot length" id="ABBRID0EGECI" xlink:type="simple">FOL</abbrev> = 7.95). Relative toe length I &lt; II &lt; V &lt; III &lt; IV (ToL I = 1.15; ToL II = 2.10, ToL III = 3.20; ToL IV = 4.25; ToL V = 3.05). Toes with well-developed discs (<abbrev xmlns:xlink="http://www.w3.org/1999/xlink" xlink:title="tympanum diameter" id="ABBRID0EKECI" xlink:type="simple">TD</abbrev> I = 0.30, <abbrev xmlns:xlink="http://www.w3.org/1999/xlink" xlink:title="tympanum diameter" id="ABBRID0EOECI" xlink:type="simple">TD</abbrev> II = 0.35, <abbrev xmlns:xlink="http://www.w3.org/1999/xlink" xlink:title="tympanum diameter" id="ABBRID0ESECI" xlink:type="simple">TD</abbrev> III = 0.50, <abbrev xmlns:xlink="http://www.w3.org/1999/xlink" xlink:title="tympanum diameter" id="ABBRID0EWECI" xlink:type="simple">TD</abbrev> IV = 0.65, <abbrev xmlns:xlink="http://www.w3.org/1999/xlink" xlink:title="tympanum diameter" id="ABBRID0E1ECI" xlink:type="simple">TD</abbrev> V = 0.60). Webbing moderate, webbing formula (fingers: I2-2<sup>+</sup>II1¾-2<sup>+</sup>III1½-3IV2¾-2<sup>−</sup>V) (Fig. <xref ref-type="fig" rid="F5">5D, E</xref>). Inner and outer metatarsal tubercles absent, subarticular tubercle present (toe: I = 1, II = 1, III = 2, IV = 3, V = 2). Supernumerary tubercles absent.</p><p>In preservative, dorsum dark gray; loreal and tympanic regions lighter; forelimbs and hind limbs with black bands. Venter uniform cream white, vocal sac with dark gray flecks. Webbing cream; ventral side of feet and hands light gray with small black spots.</p><p>In life, dorsum grayish brown with dark brown specks; “)-(“ or “)(“ shaped blackish mark present on the mid dorsum; blackish line between upper eyelids; snout much darker, loreal and tympanic region blackish; iris dark golden brown. Dorsal side of hind limbs with several black bands; forelimbs with single band these bands are also present in the other members of this genus. Fingers and toes discs reddish or whitish. Abdomen brownish, with few black spots. Vocal sac translucent whitish, with a few black flecks. A few dark spots present near fore limbs. Foot webbing grayish.</p></tp:treatment-sec><tp:treatment-sec sec-type="variation" id="SECID0EKFCI"><title>Variation.</title><p>Because all specimens were males, sexual dimorphism could not be determined. Details of morphometric variation observed in four individuals are provided in Table <xref ref-type="table" rid="T3">3</xref>. All of the specimens are almost similar except the size and the coloration. One of the four specimens (JnUZool-A0619) is smaller than others. For two specimens (JnUZool-A0619, JnUZool- A0519) the ventral dark gray flecks are more than others. The) (shape is present on the dorsum of three specimens where for one specimen (JnUZool- A0519) it is shaped “)-(“. Some individuals have a greater proportion of dark gray spots on the ventral surface. Detailed comparisons between <italic><tp:taxon-name><tp:taxon-name-part taxon-name-part-type="genus" reg="Raorchestes">R.</tp:taxon-name-part> <tp:taxon-name-part taxon-name-part-type="species" reg="rezakhani">rezakhani</tp:taxon-name-part></tp:taxon-name></italic> sp. nov. and other species of <italic><tp:taxon-name><tp:taxon-name-part taxon-name-part-type="genus" reg="Raorchestes">Raorchestes</tp:taxon-name-part></tp:taxon-name></italic> are provided below.</p></tp:treatment-sec><tp:treatment-sec sec-type="Bioacoustics analyses" id="SECID0EGGCI"><title>Bioacoustics analyses.</title><p>An advertisement call of the paratype (JnUZool-A0519) from the Lawachara National Park were recorded at an ambient air temperature of 27.8 °C, 97% relative humidity. Advertisement calls occurred without call groups (Fig. <xref ref-type="fig" rid="F3">3</xref>). The duration of the analyzed call was 16 s. The number of notes within this call was 25, and number of pulses within a note varied from 5–11 (8.84 ± 1.70 <italic>SD</italic>). Note duration was 0.183 – 0.379 s. The interval between notes was 0.222 – 0.592 s (0.323 ± 0.098 <italic>SD</italic>, <italic>N</italic> = 24). These intervals increase gradually within a call (mean interval for first five notes = 0.2422, mid five notes = 0.2784, last five notes = 0.4754). Pulse duration was 0.003–0.029 s (0.013 ± 0.007 <italic>SD</italic>, <italic>N</italic> = 205 pulses), duration of intervals between pulses was 0.005–0.127 s (0.027 ± 0.017 <italic>SD</italic>, <italic>N</italic> = 179 intervals). Pulse rate was 10–19/s (14.27 ± 2.49 <italic>SD</italic>, <italic>N</italic> = 15 seconds interval). The advertisement call had a dominant frequency at 4.32–4.77 kHz (4.55 ± 0.12 <italic>SD</italic>, <italic>N</italic> = 25). To the human ear, the calls sounded similar to cricket calls.</p></tp:treatment-sec><tp:treatment-sec sec-type="distribution" id="SECID0EGHCI"><title>Distribution and natural history.</title><p><italic><tp:taxon-name><tp:taxon-name-part taxon-name-part-type="genus" reg="Raorchestes">Raorchestes</tp:taxon-name-part> <tp:taxon-name-part taxon-name-part-type="species" reg="rezakhani">rezakhani</tp:taxon-name-part></tp:taxon-name></italic> sp. nov. was recorded from the semi-evergreen forests of northeastern Bangladesh. They were active with the onset of the rainy season in the month of April. We did not hear calls of this species after August. Frogs were found inside the primary and secondary forest mainly on the edge of streams and near man-made trails. They often use the hilly slopes during calling. Individuals perch on leaves and branches of small trees and on bamboo trunks (with diameters of 1.5–4 cm). Vocalizing individuals were perched 1–1.5 m above the forest floor. We usually heard the calls immediately after the sunset (ca. 1815 h in April) although calling activity started a little earlier when it was raining.</p></tp:treatment-sec><tp:treatment-sec sec-type="comparisons" id="SECID0EXHCI"><title>Comparisons.</title><p>Based on morphology, we compared <italic><tp:taxon-name><tp:taxon-name-part taxon-name-part-type="genus" reg="Raorchestes">Raorchestes</tp:taxon-name-part> <tp:taxon-name-part taxon-name-part-type="species" reg="rezakhani">rezakhani</tp:taxon-name-part></tp:taxon-name></italic> sp. nov. with some other member of this genus. This new species is differs from <italic><tp:taxon-name><tp:taxon-name-part taxon-name-part-type="genus" reg="Raorchestes">R.</tp:taxon-name-part> <tp:taxon-name-part taxon-name-part-type="species" reg="amboli">amboli</tp:taxon-name-part></tp:taxon-name></italic> (Biju &amp; Bossuyt, 2009), <italic><tp:taxon-name><tp:taxon-name-part taxon-name-part-type="genus" reg="Raorchestes">R.</tp:taxon-name-part> <tp:taxon-name-part taxon-name-part-type="species" reg="anili">anili</tp:taxon-name-part></tp:taxon-name></italic> (Biju &amp; Bossuyt, 2006), <italic><tp:taxon-name><tp:taxon-name-part taxon-name-part-type="genus" reg="Raorchestes">R.</tp:taxon-name-part> <tp:taxon-name-part taxon-name-part-type="species" reg="charius">charius</tp:taxon-name-part></tp:taxon-name></italic> (Rao, 1937), <italic><tp:taxon-name><tp:taxon-name-part taxon-name-part-type="genus" reg="Raorchestes">R.</tp:taxon-name-part> <tp:taxon-name-part taxon-name-part-type="species" reg="chlorosomma">chlorosomma</tp:taxon-name-part></tp:taxon-name></italic> (Biju &amp; Bossuyt, 2009), <italic><tp:taxon-name><tp:taxon-name-part taxon-name-part-type="genus" reg="Raorchestes">R.</tp:taxon-name-part> <tp:taxon-name-part taxon-name-part-type="species" reg="flaviventris">flaviventris</tp:taxon-name-part></tp:taxon-name></italic> (Boulenger, 1882), <italic><tp:taxon-name><tp:taxon-name-part taxon-name-part-type="genus" reg="Raorchestes">R.</tp:taxon-name-part> <tp:taxon-name-part taxon-name-part-type="species" reg="glandulosus">glandulosus</tp:taxon-name-part></tp:taxon-name></italic> (Jerdon, 1853), <italic><tp:taxon-name><tp:taxon-name-part taxon-name-part-type="genus" reg="Raorchestes">R.</tp:taxon-name-part> <tp:taxon-name-part taxon-name-part-type="species" reg="jayarami">jayarami</tp:taxon-name-part></tp:taxon-name></italic> (Biju &amp; Bossuyt, 2009), <italic><tp:taxon-name><tp:taxon-name-part taxon-name-part-type="genus" reg="Raorchestes">R.</tp:taxon-name-part> <tp:taxon-name-part taxon-name-part-type="species" reg="kaikatti">kaikatti</tp:taxon-name-part></tp:taxon-name></italic> (Biju &amp; Bossuyt, 2009), <italic><tp:taxon-name><tp:taxon-name-part taxon-name-part-type="genus" reg="Raorchestes">R.</tp:taxon-name-part> <tp:taxon-name-part taxon-name-part-type="species" reg="luteolus">luteolus</tp:taxon-name-part></tp:taxon-name></italic> (Kuramoto &amp; Joshy, 2003), <italic><tp:taxon-name><tp:taxon-name-part taxon-name-part-type="genus" reg="Raorchestes">R.</tp:taxon-name-part> <tp:taxon-name-part taxon-name-part-type="species" reg="munnarensis">munnarensis</tp:taxon-name-part></tp:taxon-name></italic> (Biju &amp; Bossuyt, 2009), <italic><tp:taxon-name><tp:taxon-name-part taxon-name-part-type="genus" reg="Raorchestes">R.</tp:taxon-name-part> <tp:taxon-name-part taxon-name-part-type="species" reg="nerostagona">nerostagona</tp:taxon-name-part></tp:taxon-name></italic> (Biju &amp; Bossuyt, 2005), <italic><tp:taxon-name><tp:taxon-name-part taxon-name-part-type="genus" reg="Raorchestes">R.</tp:taxon-name-part> <tp:taxon-name-part taxon-name-part-type="species" reg="ochlandrae">ochlandrae</tp:taxon-name-part></tp:taxon-name></italic> (Gururaj et al., 2007), <italic><tp:taxon-name><tp:taxon-name-part taxon-name-part-type="genus" reg="Raorchestes">R.</tp:taxon-name-part> <tp:taxon-name-part taxon-name-part-type="species" reg="ponmudi">ponmudi</tp:taxon-name-part></tp:taxon-name></italic> (Biju &amp; Bossuyt, 2005), <italic><tp:taxon-name><tp:taxon-name-part taxon-name-part-type="genus" reg="Raorchestes">R.</tp:taxon-name-part> <tp:taxon-name-part taxon-name-part-type="species" reg="signatus">signatus</tp:taxon-name-part></tp:taxon-name></italic> (Boulenger, 1882), <italic><tp:taxon-name><tp:taxon-name-part taxon-name-part-type="genus" reg="Raorchestes">R.</tp:taxon-name-part> <tp:taxon-name-part taxon-name-part-type="species" reg="sushili">sushili</tp:taxon-name-part></tp:taxon-name></italic> (Biju &amp; Bossuyt, 2009), <italic><tp:taxon-name><tp:taxon-name-part taxon-name-part-type="genus" reg="Raorchestes">R.</tp:taxon-name-part> <tp:taxon-name-part taxon-name-part-type="species" reg="wynaadensis">wynaadensis</tp:taxon-name-part></tp:taxon-name></italic> (Jerdon, 1853), <italic><tp:taxon-name><tp:taxon-name-part taxon-name-part-type="genus" reg="Raorchestes">R.</tp:taxon-name-part> <tp:taxon-name-part taxon-name-part-type="species" reg="kakachi">kakachi</tp:taxon-name-part></tp:taxon-name></italic> Seshadri et al., 2012, <italic><tp:taxon-name><tp:taxon-name-part taxon-name-part-type="genus" reg="Raorchestes">R.</tp:taxon-name-part> <tp:taxon-name-part taxon-name-part-type="species" reg="crustai">crustai</tp:taxon-name-part></tp:taxon-name></italic> Zachariah et al., 2011, <italic><tp:taxon-name><tp:taxon-name-part taxon-name-part-type="genus" reg="Raorchestes">R.</tp:taxon-name-part> <tp:taxon-name-part taxon-name-part-type="species" reg="johnceei">johnceei</tp:taxon-name-part></tp:taxon-name></italic> Zachariah et al., 2011, <italic><tp:taxon-name><tp:taxon-name-part taxon-name-part-type="genus" reg="Raorchestes">R.</tp:taxon-name-part> <tp:taxon-name-part taxon-name-part-type="species" reg="theuerkaufi">theuerkaufi</tp:taxon-name-part></tp:taxon-name></italic> Zachariah et al., 2011, <italic><tp:taxon-name><tp:taxon-name-part taxon-name-part-type="genus" reg="Raorchestes">R.</tp:taxon-name-part> <tp:taxon-name-part taxon-name-part-type="species" reg="thodai">thodai</tp:taxon-name-part></tp:taxon-name></italic> Zachariah et al., 2011, <italic><tp:taxon-name><tp:taxon-name-part taxon-name-part-type="genus" reg="Raorchestes">R.</tp:taxon-name-part> <tp:taxon-name-part taxon-name-part-type="species" reg="gryllus">gryllus</tp:taxon-name-part></tp:taxon-name></italic> (<xref ref-type="bibr" rid="B47">Smith 1924</xref>) by its smaller size. <abbrev xmlns:xlink="http://www.w3.org/1999/xlink" xlink:title="snout-vent length" id="ABBRID0E5PCI" xlink:type="simple">SVL</abbrev> of male individuals of these species ranged from 24.9–36.8 mm whereas <italic><tp:taxon-name><tp:taxon-name-part taxon-name-part-type="genus" reg="Raorchestes">Raorchestes</tp:taxon-name-part> <tp:taxon-name-part taxon-name-part-type="species" reg="rezakhani">rezakhani</tp:taxon-name-part></tp:taxon-name></italic> sp. nov. is 20.06 mm. <italic><tp:taxon-name><tp:taxon-name-part taxon-name-part-type="genus" reg="Raorchestes">Raorchestes</tp:taxon-name-part> <tp:taxon-name-part taxon-name-part-type="species" reg="rezakhani">rezakhani</tp:taxon-name-part></tp:taxon-name></italic> sp. nov. is quite similar to <italic><tp:taxon-name><tp:taxon-name-part taxon-name-part-type="genus" reg="Raorchestes">R.</tp:taxon-name-part> <tp:taxon-name-part taxon-name-part-type="species" reg="longchuanensis">longchuanensis</tp:taxon-name-part></tp:taxon-name></italic><xref ref-type="bibr" rid="B55">Yang et al. 1979</xref> but differs for the following characters: tympanum indistinct in males (vs. distinct); snout sub-elliptical (vs. pointed); thigh shorter than the tibia/shank, <abbrev xmlns:xlink="http://www.w3.org/1999/xlink" xlink:title="thigh length" id="ABBRID0EHRCI" xlink:type="simple">TL</abbrev>/<abbrev xmlns:xlink="http://www.w3.org/1999/xlink" xlink:title="shank length" id="ABBRID0ELRCI" xlink:type="simple">ShL</abbrev> = 93% (vs. Thigh slightly longer than the tibia/shank, <abbrev xmlns:xlink="http://www.w3.org/1999/xlink" xlink:title="thigh length" id="ABBRID0EPRCI" xlink:type="simple">TL</abbrev>/<abbrev xmlns:xlink="http://www.w3.org/1999/xlink" xlink:title="shank length" id="ABBRID0ETRCI" xlink:type="simple">ShL</abbrev> = 97%); inner metatarsal tubercles absent (vs. present) [<xref ref-type="bibr" rid="B55">Yang et al. 1979</xref>; <xref ref-type="bibr" rid="B2">Al-Razi et al. 2020</xref>]. <italic><tp:taxon-name><tp:taxon-name-part taxon-name-part-type="genus" reg="Raorchestes">Raorchestes</tp:taxon-name-part> <tp:taxon-name-part taxon-name-part-type="species" reg="rezakhani">rezakhani</tp:taxon-name-part></tp:taxon-name></italic> sp. nov. differs from <italic><tp:taxon-name><tp:taxon-name-part taxon-name-part-type="genus" reg="Raorchestes">R.</tp:taxon-name-part> <tp:taxon-name-part taxon-name-part-type="species" reg="tuberohumerus">tuberohumerus</tp:taxon-name-part></tp:taxon-name></italic> in: snout sub-elliptical (vs. slightly pointed); relative lengths of fingers I &lt; II &lt; IV &lt; III (vs. I &lt; IV &lt; II &lt; III); thigh shorter than the tibia/shank, <abbrev xmlns:xlink="http://www.w3.org/1999/xlink" xlink:title="thigh length" id="ABBRID0EVSCI" xlink:type="simple">TL</abbrev>/<abbrev xmlns:xlink="http://www.w3.org/1999/xlink" xlink:title="shank length" id="ABBRID0EZSCI" xlink:type="simple">ShL</abbrev> = 93% (vs. thigh longer than the tibia/shank, <abbrev xmlns:xlink="http://www.w3.org/1999/xlink" xlink:title="shank length" id="ABBRID0E4SCI" xlink:type="simple">ShL</abbrev>/<abbrev xmlns:xlink="http://www.w3.org/1999/xlink" xlink:title="thigh length" id="ABBRID0EBTCI" xlink:type="simple">TL</abbrev> = 96%); inner metatarsal tubercles absent (vs. present); supernumerary tubercles feebly distinct (vs. distinct) [<xref ref-type="bibr" rid="B31">Kuramoto and Joshy 2003</xref>; <xref ref-type="bibr" rid="B38">Padhye et al. 2015</xref>]. <italic><tp:taxon-name><tp:taxon-name-part taxon-name-part-type="genus" reg="Raorchestes">Raorchestes</tp:taxon-name-part> <tp:taxon-name-part taxon-name-part-type="species" reg="rezakhani">rezakhani</tp:taxon-name-part></tp:taxon-name></italic> sp. nov. differs from <italic><tp:taxon-name><tp:taxon-name-part taxon-name-part-type="genus" reg="Raorchestes">R.</tp:taxon-name-part> <tp:taxon-name-part taxon-name-part-type="species" reg="gryllus">gryllus</tp:taxon-name-part></tp:taxon-name></italic> in: snout sub-elliptical (vs. pointed); tympanum indistinct in males (vs. large and rounded); relative toe lengths I &lt; II &lt; V &lt; III &lt; IV (vs. I &lt; II &lt; III &lt; V &lt; IV); subarticular tubercles in finger weakly distinct I = 1, II = 1, III = 1, IV = 1 (vs. distinct I = 1, II = 1, III = 2, IV = 1) [<xref ref-type="bibr" rid="B47">Smith 1924</xref>; <xref ref-type="bibr" rid="B36">Orlov et al. 2012</xref>]. <italic><tp:taxon-name><tp:taxon-name-part taxon-name-part-type="genus" reg="Raorchestes">Raorchestes</tp:taxon-name-part> <tp:taxon-name-part taxon-name-part-type="species" reg="rezakhani">rezakhani</tp:taxon-name-part></tp:taxon-name></italic> sp. nov. is also similar to <italic><tp:taxon-name><tp:taxon-name-part taxon-name-part-type="genus" reg="Raorchestes">R.</tp:taxon-name-part> <tp:taxon-name-part taxon-name-part-type="species" reg="shillongensis">shillongensis</tp:taxon-name-part></tp:taxon-name></italic> (Pillai &amp; Chanda, 1973) but differs in: <abbrev xmlns:xlink="http://www.w3.org/1999/xlink" xlink:title="snout-vent length" id="ABBRID0EBVCI" xlink:type="simple">SVL</abbrev> of male 20.06 ± 0.87 (vs. 16.51 ± 1.29); head wider than long, <abbrev xmlns:xlink="http://www.w3.org/1999/xlink" xlink:title="head length" id="ABBRID0EFVCI" xlink:type="simple">HL</abbrev>/<abbrev xmlns:xlink="http://www.w3.org/1999/xlink" xlink:title="head width" id="ABBRID0EJVCI" xlink:type="simple">HW</abbrev> = 61% (vs. length slightly greater than the width, <abbrev xmlns:xlink="http://www.w3.org/1999/xlink" xlink:title="head width" id="ABBRID0ENVCI" xlink:type="simple">HW</abbrev>/<abbrev xmlns:xlink="http://www.w3.org/1999/xlink" xlink:title="head length" id="ABBRID0ERVCI" xlink:type="simple">HL</abbrev> = 98%); snout length shorter than the eye diameter (vs. slightly longer than eye diameter); subarticular tubercles in finger weakly distinct, I = 1, II = 1, III = 1, IV = 1 (vs. distinct, I = 1, II = 1, III = 2, IV = 1) [<xref ref-type="bibr" rid="B40">Pillai and Chanda 1973</xref>; <xref ref-type="bibr" rid="B11">Boruah et al. 2018</xref>]. <italic><tp:taxon-name><tp:taxon-name-part taxon-name-part-type="genus" reg="Raorchestes">Raorchestes</tp:taxon-name-part> <tp:taxon-name-part taxon-name-part-type="species" reg="rezakhani">rezakhani</tp:taxon-name-part></tp:taxon-name></italic> sp. nov. is very similar to <italic><tp:taxon-name><tp:taxon-name-part taxon-name-part-type="genus" reg="Raorchestes">R.</tp:taxon-name-part> <tp:taxon-name-part taxon-name-part-type="species" reg="parvulus">parvulus</tp:taxon-name-part></tp:taxon-name></italic> but differs in: forearm and hand length (9.05–9.95 mm) generally shorter than half body size (vs. longer than the half body size); relative toe length I &lt; II &lt; V &lt; III &lt; IV (vs. I &lt; II &lt; III &lt; V &lt; IV); toe subarticular tubercle: I = 1, II = 1, III = 2, IV = 3, V = 2 (vs. I = 1, II = 1, III = 2, IV = 2, V = 1); inner metatarsal tubercles absent (vs. present) [<xref ref-type="bibr" rid="B15">Boulenger 1893</xref>; <xref ref-type="bibr" rid="B56">Yu et al. 2019</xref>]. <italic><tp:taxon-name><tp:taxon-name-part taxon-name-part-type="genus" reg="Raorchestes">Raorchestes</tp:taxon-name-part> <tp:taxon-name-part taxon-name-part-type="species" reg="rezakhani">rezakhani</tp:taxon-name-part></tp:taxon-name></italic> sp. nov. differs from <italic><tp:taxon-name><tp:taxon-name-part taxon-name-part-type="genus" reg="Raorchestes">R.</tp:taxon-name-part> <tp:taxon-name-part taxon-name-part-type="species" reg="sahai">sahai</tp:taxon-name-part></tp:taxon-name></italic> (Sarkar &amp; Ray, 2006) in: smaller <abbrev xmlns:xlink="http://www.w3.org/1999/xlink" xlink:title="snout-vent length" id="ABBRID0ERXCI" xlink:type="simple">SVL</abbrev> (18.85–20.90 vs. 25–26 mm); nostril closer to tip of snout than to eye, <abbrev xmlns:xlink="http://www.w3.org/1999/xlink" xlink:title="nostril-Snout distance" id="ABBRID0EVXCI" xlink:type="simple">NS</abbrev>/<abbrev xmlns:xlink="http://www.w3.org/1999/xlink" xlink:title="eye-nostril distance" id="ABBRID0EZXCI" xlink:type="simple">EN</abbrev> = 67% (vs. equidistance from the tip of the snout and the eye <abbrev xmlns:xlink="http://www.w3.org/1999/xlink" xlink:title="nostril-Snout distance" id="ABBRID0E4XCI" xlink:type="simple">NS</abbrev>/<abbrev xmlns:xlink="http://www.w3.org/1999/xlink" xlink:title="eye-nostril distance" id="ABBRID0EBYCI" xlink:type="simple">EN</abbrev> = 100%); snout length shorter than the eye diameter, <abbrev xmlns:xlink="http://www.w3.org/1999/xlink" xlink:title="snout length" id="ABBRID0EFYCI" xlink:type="simple">SL</abbrev>/<abbrev xmlns:xlink="http://www.w3.org/1999/xlink" xlink:title="eye diameter" id="ABBRID0EJYCI" xlink:type="simple">ED</abbrev> = 87% (vs. slightly longer than eye diameter, <abbrev xmlns:xlink="http://www.w3.org/1999/xlink" xlink:title="eye diameter" id="ABBRID0ENYCI" xlink:type="simple">ED</abbrev>/<abbrev xmlns:xlink="http://www.w3.org/1999/xlink" xlink:title="snout length" id="ABBRID0ERYCI" xlink:type="simple">SL</abbrev> = 81%); interorbital distance larger than the upper eyelid UEW/<abbrev xmlns:xlink="http://www.w3.org/1999/xlink" xlink:title="interorbital distance" id="ABBRID0EVYCI" xlink:type="simple">IOD</abbrev>= 65% (vs. equal to the upper eyelid, UEW/<abbrev xmlns:xlink="http://www.w3.org/1999/xlink" xlink:title="interorbital distance" id="ABBRID0EZYCI" xlink:type="simple">IOD</abbrev> = 100%) [<xref ref-type="bibr" rid="B45">Sarkar and Ray 2006</xref>]. <italic><tp:taxon-name><tp:taxon-name-part taxon-name-part-type="genus" reg="Raorchestes">Raorchestes</tp:taxon-name-part> <tp:taxon-name-part taxon-name-part-type="species" reg="rezakhani">rezakhani</tp:taxon-name-part></tp:taxon-name></italic> sp. nov. differs from <italic><tp:taxon-name><tp:taxon-name-part taxon-name-part-type="genus" reg="Raorchestes">R.</tp:taxon-name-part> <tp:taxon-name-part taxon-name-part-type="species" reg="annandalii">annandalii</tp:taxon-name-part></tp:taxon-name></italic> in: snout sub-elliptical (vs. pointed); nostril closer to tip of snout than to eye, <abbrev xmlns:xlink="http://www.w3.org/1999/xlink" xlink:title="nostril-Snout distance" id="ABBRID0EXZCI" xlink:type="simple">NS</abbrev>/<abbrev xmlns:xlink="http://www.w3.org/1999/xlink" xlink:title="eye-nostril distance" id="ABBRID0E2ZCI" xlink:type="simple">EN</abbrev> = 67% (vs. equidistant from the tip of the snout and the eye, <abbrev xmlns:xlink="http://www.w3.org/1999/xlink" xlink:title="nostril-Snout distance" id="ABBRID0E6ZCI" xlink:type="simple">NS</abbrev>/<abbrev xmlns:xlink="http://www.w3.org/1999/xlink" xlink:title="eye-nostril distance" id="ABBRID0ED1CI" xlink:type="simple">EN</abbrev> = 100%); inner metatarsal tubercles absent (vs. feebly distinct); <abbrev xmlns:xlink="http://www.w3.org/1999/xlink" xlink:title="shank length" id="ABBRID0EH1CI" xlink:type="simple">ShL</abbrev> longer than <abbrev xmlns:xlink="http://www.w3.org/1999/xlink" xlink:title="thigh length" id="ABBRID0EL1CI" xlink:type="simple">TL</abbrev>, <abbrev xmlns:xlink="http://www.w3.org/1999/xlink" xlink:title="thigh length" id="ABBRID0EP1CI" xlink:type="simple">TL</abbrev>/<abbrev xmlns:xlink="http://www.w3.org/1999/xlink" xlink:title="shank length" id="ABBRID0ET1CI" xlink:type="simple">ShL</abbrev> = 93% (vs. <abbrev xmlns:xlink="http://www.w3.org/1999/xlink" xlink:title="shank length" id="ABBRID0EX1CI" xlink:type="simple">ShL</abbrev> shorter than <abbrev xmlns:xlink="http://www.w3.org/1999/xlink" xlink:title="thigh length" id="ABBRID0E21CI" xlink:type="simple">TL</abbrev>) [<xref ref-type="bibr" rid="B13">Boulenger 1906</xref>; <xref ref-type="bibr" rid="B18">Chanda 1994</xref>]. <italic><tp:taxon-name><tp:taxon-name-part taxon-name-part-type="genus" reg="Raorchestes">Raorchestes</tp:taxon-name-part> <tp:taxon-name-part taxon-name-part-type="species" reg="rezakhani">rezakhani</tp:taxon-name-part></tp:taxon-name></italic> sp. nov. differs from <italic><tp:taxon-name><tp:taxon-name-part taxon-name-part-type="genus" reg="Raorchestes">R.</tp:taxon-name-part> <tp:taxon-name-part taxon-name-part-type="species" reg="menglaensis">menglaensis</tp:taxon-name-part></tp:taxon-name></italic> (<xref ref-type="bibr" rid="B29">Kou 1990</xref>) in: male with external single subgular vocal sac (vs. internal single subgular vocal sac); outer metatarsal tubercle absent (vs. present); [<xref ref-type="bibr" rid="B37">Padhye et al. 2013</xref>; <xref ref-type="bibr" rid="B29">Kou 1990</xref>]. This new species differs from <italic><tp:taxon-name><tp:taxon-name-part taxon-name-part-type="genus" reg="Raorchestes">R.</tp:taxon-name-part> <tp:taxon-name-part taxon-name-part-type="species" reg="garo">garo</tp:taxon-name-part></tp:taxon-name></italic> (<xref ref-type="bibr" rid="B14">Boulenger 1919</xref>) in: <abbrev xmlns:xlink="http://www.w3.org/1999/xlink" xlink:title="snout-vent length" id="ABBRID0EY3CI" xlink:type="simple">SVL</abbrev> 18.85–20.90 (vs. 13–16 mm); eye diameter larger than the interorbital distance, <abbrev xmlns:xlink="http://www.w3.org/1999/xlink" xlink:title="interorbital distance" id="ABBRID0E33CI" xlink:type="simple">IOD</abbrev>/<abbrev xmlns:xlink="http://www.w3.org/1999/xlink" xlink:title="eye diameter" id="ABBRID0EA4CI" xlink:type="simple">ED</abbrev> = 88% (vs. less than interorbital distance, <abbrev xmlns:xlink="http://www.w3.org/1999/xlink" xlink:title="eye diameter" id="ABBRID0EE4CI" xlink:type="simple">ED</abbrev>/<abbrev xmlns:xlink="http://www.w3.org/1999/xlink" xlink:title="interorbital distance" id="ABBRID0EI4CI" xlink:type="simple">IOD</abbrev> = 92%); dark line present between eyelids (vs. absent); nostril closer to tip of snout than to eye, <abbrev xmlns:xlink="http://www.w3.org/1999/xlink" xlink:title="nostril-Snout distance" id="ABBRID0EM4CI" xlink:type="simple">NS</abbrev>/<abbrev xmlns:xlink="http://www.w3.org/1999/xlink" xlink:title="eye-nostril distance" id="ABBRID0EQ4CI" xlink:type="simple">EN</abbrev> = 67% (vs. equidistance from the tip of the snout and the eye or slightly closer to the tip of snout); tympanum indistinct (vs. distinct); inner metatarsal tubercles absent (vs. present) [<xref ref-type="bibr" rid="B14">Boulenger 1919</xref>; <xref ref-type="bibr" rid="B17">Chanda 2002</xref>]. <italic><tp:taxon-name><tp:taxon-name-part taxon-name-part-type="genus" reg="Raorchestes">Raorchestes</tp:taxon-name-part> <tp:taxon-name-part taxon-name-part-type="species" reg="rezakhani">rezakhani</tp:taxon-name-part></tp:taxon-name></italic> sp. nov. differs from <italic><tp:taxon-name><tp:taxon-name-part taxon-name-part-type="genus" reg="Raorchestes">R.</tp:taxon-name-part> <tp:taxon-name-part taxon-name-part-type="species" reg="kempiae">kempiae</tp:taxon-name-part></tp:taxon-name></italic> (<xref ref-type="bibr" rid="B14">Boulenger 1919</xref>) in: <abbrev xmlns:xlink="http://www.w3.org/1999/xlink" xlink:title="snout-vent length" id="ABBRID0EW5CI" xlink:type="simple">SVL</abbrev> 18.85–20.90 (vs. 13–17.5 mm); nostril closer to tip of snout than to eye (vs. equidistant from the tip of the snout and the eye); tympanic fold indistinct (vs. distinct) [<xref ref-type="bibr" rid="B14">Boulenger 1919</xref>, <xref ref-type="bibr" rid="B18">Chanda 1994</xref>, <xref ref-type="bibr" rid="B17">2002</xref>].</p><p>Principle Components Analysis showed that the specimens of <italic><tp:taxon-name><tp:taxon-name-part taxon-name-part-type="genus" reg="Raorchestes">R.</tp:taxon-name-part> <tp:taxon-name-part taxon-name-part-type="species" reg="rezakhani">rezakhani</tp:taxon-name-part></tp:taxon-name></italic> sp. nov. did not overlap with <italic><tp:taxon-name><tp:taxon-name-part taxon-name-part-type="genus" reg="Raorchestes">R.</tp:taxon-name-part> <tp:taxon-name-part taxon-name-part-type="species" reg="longchuanensis">longchuanensis</tp:taxon-name-part></tp:taxon-name></italic>, <italic><tp:taxon-name><tp:taxon-name-part taxon-name-part-type="genus" reg="Raorchestes">R.</tp:taxon-name-part> <tp:taxon-name-part taxon-name-part-type="species" reg="tuberohumerus">tuberohumerus</tp:taxon-name-part></tp:taxon-name></italic>, or <italic><tp:taxon-name><tp:taxon-name-part taxon-name-part-type="genus" reg="Raorchestes">R.</tp:taxon-name-part> <tp:taxon-name-part taxon-name-part-type="species" reg="gryllus">gryllus</tp:taxon-name-part></tp:taxon-name></italic> (Fig. <xref ref-type="fig" rid="F6">6</xref>). Eigenvalues indicated that PC1 accounted for more than 91% of the variation in the data while PC2 contributed another 5% (Table <xref ref-type="table" rid="T4">4</xref>). Thus, the inclusion of further principle components would not add substantially to the characterization of these species based on these variables. Loading of individual morphological variables indicated that <abbrev xmlns:xlink="http://www.w3.org/1999/xlink" xlink:title="snout-vent length" id="ABBRID0E3ADI" xlink:type="simple">SVL</abbrev>, <abbrev xmlns:xlink="http://www.w3.org/1999/xlink" xlink:title="head length" id="ABBRID0EABDI" xlink:type="simple">HL</abbrev>, <abbrev xmlns:xlink="http://www.w3.org/1999/xlink" xlink:title="head width" id="ABBRID0EEBDI" xlink:type="simple">HW</abbrev>, THL and <abbrev xmlns:xlink="http://www.w3.org/1999/xlink" xlink:title="thigh length" id="ABBRID0EIBDI" xlink:type="simple">TL</abbrev> strongly influenced PC1, <abbrev xmlns:xlink="http://www.w3.org/1999/xlink" xlink:title="eye diameter" id="ABBRID0EMBDI" xlink:type="simple">ED</abbrev>, <abbrev xmlns:xlink="http://www.w3.org/1999/xlink" xlink:title="snout length" id="ABBRID0EQBDI" xlink:type="simple">SL</abbrev>, UEW and THL strongly influenced PC2, while <abbrev xmlns:xlink="http://www.w3.org/1999/xlink" xlink:title="head length" id="ABBRID0EUBDI" xlink:type="simple">HL</abbrev> and <abbrev xmlns:xlink="http://www.w3.org/1999/xlink" xlink:title="thigh length" id="ABBRID0EYBDI" xlink:type="simple">TL</abbrev> strongly influenced PC3, that helped to segregate the <italic><tp:taxon-name><tp:taxon-name-part taxon-name-part-type="genus" reg="Raorchestes">R.</tp:taxon-name-part> <tp:taxon-name-part taxon-name-part-type="species" reg="rezakhani">rezakhani</tp:taxon-name-part></tp:taxon-name></italic> sp. nov. from the remaining three species (Table <xref ref-type="table" rid="T5">5</xref>).</p><fig id="F6" position="float" orientation="portrait"><object-id xmlns:xlink="http://www.w3.org/1999/xlink" content-type="doi" xlink:type="simple">10.3897/zookeys.927.48733.figure6</object-id><object-id xmlns:xlink="http://www.w3.org/1999/xlink" content-type="arpha" xlink:type="simple">D8685F2B-0D36-5482-A2C8-1A9DB3827F0E</object-id><label>Figure 6.</label><caption><p><bold>A</bold> Scatterplot of principle component axes 1 and 2 and <bold>B</bold> principle component axes 2 and 3. <italic><tp:taxon-name><tp:taxon-name-part taxon-name-part-type="genus" reg="Raorchestes">R.</tp:taxon-name-part> <tp:taxon-name-part taxon-name-part-type="species" reg="tuberohumerus">tuberohumerus</tp:taxon-name-part></tp:taxon-name></italic> (light blue), <italic><tp:taxon-name><tp:taxon-name-part taxon-name-part-type="genus" reg="Raorchestes">R.</tp:taxon-name-part> <tp:taxon-name-part taxon-name-part-type="species" reg="gryllus">gryllus</tp:taxon-name-part></tp:taxon-name></italic> (green), <italic><tp:taxon-name><tp:taxon-name-part taxon-name-part-type="genus" reg="Raorchestes">R.</tp:taxon-name-part> <tp:taxon-name-part taxon-name-part-type="species" reg="longchuanensis">longchuanensis</tp:taxon-name-part></tp:taxon-name></italic> (black), and <italic><tp:taxon-name><tp:taxon-name-part taxon-name-part-type="genus" reg="Raorchestes">R.</tp:taxon-name-part> <tp:taxon-name-part taxon-name-part-type="species" reg="rezakhani">rezakhani</tp:taxon-name-part></tp:taxon-name></italic> sp. nov. (purple).</p></caption><graphic xmlns:xlink="http://www.w3.org/1999/xlink" xlink:href="zookeys-927-127-g006.jpg" position="float" orientation="portrait" xlink:type="simple" id="oo_400947.jpg"><uri content-type="original_file" xlink:type="simple">https://binary.pensoft.net/fig/400947</uri></graphic></fig><fig id="F7" position="float" orientation="portrait"><object-id xmlns:xlink="http://www.w3.org/1999/xlink" content-type="doi" xlink:type="simple">10.3897/zookeys.927.48733.figure7</object-id><object-id xmlns:xlink="http://www.w3.org/1999/xlink" content-type="arpha" xlink:type="simple">9CD05588-E18D-5749-8FC5-0AE4A85E8204</object-id><label>Figure 7.</label><caption><p>Plot showing individual loadings of each morphometric variable in relation to PC1, which accounted for over 91% of the variation in the data.</p></caption><graphic xmlns:xlink="http://www.w3.org/1999/xlink" xlink:href="zookeys-927-127-g007.jpg" position="float" orientation="portrait" xlink:type="simple" id="oo_400948.jpg"><uri content-type="original_file" xlink:type="simple">https://binary.pensoft.net/fig/400948</uri></graphic></fig><table-wrap id="T4" position="float" orientation="portrait"><label>Table 4.</label><caption><p>Eigen analysis showing relative contributions of each Principle Component towards the characterization of each species.</p></caption><table id="TID0ENJAK" rules="all"><tbody><tr><th rowspan="1" colspan="1">Principle component</th><th rowspan="1" colspan="1">Eigen value</th><th rowspan="1" colspan="1">% variance</th></tr><tr><td rowspan="1" colspan="1">1</td><td rowspan="1" colspan="1">26.07</td><td rowspan="1" colspan="1">91.15</td></tr><tr><td rowspan="1" colspan="1">2</td><td rowspan="1" colspan="1">1.57</td><td rowspan="1" colspan="1">5.50</td></tr><tr><td rowspan="1" colspan="1">3</td><td rowspan="1" colspan="1">0.47</td><td rowspan="1" colspan="1">1.66</td></tr><tr><td rowspan="1" colspan="1">4</td><td rowspan="1" colspan="1">0.28</td><td rowspan="1" colspan="1">0.98</td></tr><tr><td rowspan="1" colspan="1">5</td><td rowspan="1" colspan="1">0.07</td><td rowspan="1" colspan="1">0.25</td></tr><tr><td rowspan="1" colspan="1">6</td><td rowspan="1" colspan="1">0.06</td><td rowspan="1" colspan="1">0.21</td></tr><tr><td rowspan="1" colspan="1">7</td><td rowspan="1" colspan="1">0.04</td><td rowspan="1" colspan="1">0.15</td></tr><tr><td rowspan="1" colspan="1">8</td><td rowspan="1" colspan="1">0.01</td><td rowspan="1" colspan="1">0.04</td></tr><tr><td rowspan="1" colspan="1">9</td><td rowspan="1" colspan="1">0.0064</td><td rowspan="1" colspan="1">0.02</td></tr><tr><td rowspan="1" colspan="1">10</td><td rowspan="1" colspan="1">0.0043</td><td rowspan="1" colspan="1">0.01</td></tr><tr><td rowspan="1" colspan="1">11</td><td rowspan="1" colspan="1">0.0019</td><td rowspan="1" colspan="1">0.006</td></tr></tbody></table></table-wrap><table-wrap id="T5" position="float" orientation="portrait"><label>Table 5.</label><caption><p>Loading plot showing individual loadings of each measured variable in <italic><tp:taxon-name><tp:taxon-name-part taxon-name-part-type="genus" reg="Raorchestes">Raorchestes</tp:taxon-name-part> <tp:taxon-name-part taxon-name-part-type="species" reg="tuberohumerus">tuberohumerus</tp:taxon-name-part></tp:taxon-name></italic>, <italic><tp:taxon-name><tp:taxon-name-part taxon-name-part-type="genus" reg="Raorchestes">R.</tp:taxon-name-part> <tp:taxon-name-part taxon-name-part-type="species" reg="gryllus">gryllus</tp:taxon-name-part></tp:taxon-name></italic>, <italic><tp:taxon-name><tp:taxon-name-part taxon-name-part-type="genus" reg="Raorchestes">R.</tp:taxon-name-part> <tp:taxon-name-part taxon-name-part-type="species" reg="longchuanensis">longchuanensis</tp:taxon-name-part></tp:taxon-name></italic>, and <italic><tp:taxon-name><tp:taxon-name-part taxon-name-part-type="genus" reg="Raorchestes">R.</tp:taxon-name-part> <tp:taxon-name-part taxon-name-part-type="species" reg="rezakhani">rezakhani</tp:taxon-name-part></tp:taxon-name></italic> sp. nov. against four principle components.</p></caption><table id="TID0EIQAK" rules="all"><tbody><tr><th rowspan="1" colspan="1">Variable</th><th rowspan="1" colspan="1">PC 1</th><th rowspan="1" colspan="1">PC 2</th><th rowspan="1" colspan="1">PC 3</th><th rowspan="1" colspan="1">PC 4</th></tr><tr><td rowspan="1" colspan="1">
                      <abbrev xmlns:xlink="http://www.w3.org/1999/xlink" xlink:title="snout-vent length" id="ABBRID0EGLDI" xlink:type="simple">SVL</abbrev>
                    </td><td rowspan="1" colspan="1">0.60</td><td rowspan="1" colspan="1">-0.24</td><td rowspan="1" colspan="1">-0.25</td><td rowspan="1" colspan="1">-0.69</td></tr><tr><td rowspan="1" colspan="1">
                      <abbrev xmlns:xlink="http://www.w3.org/1999/xlink" xlink:title="head length" id="ABBRID0E2LDI" xlink:type="simple">HL</abbrev>
                    </td><td rowspan="1" colspan="1">0.40</td><td rowspan="1" colspan="1">0.40</td><td rowspan="1" colspan="1">0.47</td><td rowspan="1" colspan="1">-0.07</td></tr><tr><td rowspan="1" colspan="1">
                      <abbrev xmlns:xlink="http://www.w3.org/1999/xlink" xlink:title="head width" id="ABBRID0EQMDI" xlink:type="simple">HW</abbrev>
                    </td><td rowspan="1" colspan="1">0.31</td><td rowspan="1" colspan="1">0.04</td><td rowspan="1" colspan="1">0.12</td><td rowspan="1" colspan="1">0.10</td></tr><tr><td rowspan="1" colspan="1">
                      <abbrev xmlns:xlink="http://www.w3.org/1999/xlink" xlink:title="eye diameter" id="ABBRID0EFNDI" xlink:type="simple">ED</abbrev>
                    </td><td rowspan="1" colspan="1">0.23</td><td rowspan="1" colspan="1">0.39</td><td rowspan="1" colspan="1">-0.36</td><td rowspan="1" colspan="1">0.21</td></tr><tr><td rowspan="1" colspan="1">
                      <abbrev xmlns:xlink="http://www.w3.org/1999/xlink" xlink:title="eye-nostril distance" id="ABBRID0E1NDI" xlink:type="simple">EN</abbrev>
                    </td><td rowspan="1" colspan="1">0.09</td><td rowspan="1" colspan="1">-0.03</td><td rowspan="1" colspan="1">0.23</td><td rowspan="1" colspan="1">0.03</td></tr><tr><td rowspan="1" colspan="1">
                      <abbrev xmlns:xlink="http://www.w3.org/1999/xlink" xlink:title="snout length" id="ABBRID0EPODI" xlink:type="simple">SL</abbrev>
                    </td><td rowspan="1" colspan="1">0.18</td><td rowspan="1" colspan="1">0.27</td><td rowspan="1" colspan="1">0.11</td><td rowspan="1" colspan="1">0.19</td></tr><tr><td rowspan="1" colspan="1">
                      <abbrev xmlns:xlink="http://www.w3.org/1999/xlink" xlink:title="interorbital distance" id="ABBRID0EEPDI" xlink:type="simple">IOD</abbrev>
                    </td><td rowspan="1" colspan="1">0.15</td><td rowspan="1" colspan="1">0.06</td><td rowspan="1" colspan="1">0.24</td><td rowspan="1" colspan="1">0.01</td></tr><tr><td rowspan="1" colspan="1">
                      <abbrev xmlns:xlink="http://www.w3.org/1999/xlink" xlink:title="internarial distance" id="ABBRID0EZPDI" xlink:type="simple">IND</abbrev>
                    </td><td rowspan="1" colspan="1">0.04</td><td rowspan="1" colspan="1">-0.05</td><td rowspan="1" colspan="1">0.32</td><td rowspan="1" colspan="1">0.00</td></tr><tr><td rowspan="1" colspan="1">UEW</td><td rowspan="1" colspan="1">0.18</td><td rowspan="1" colspan="1">0.50</td><td rowspan="1" colspan="1">-0.26</td><td rowspan="1" colspan="1">0.14</td></tr><tr><td rowspan="1" colspan="1">THL</td><td rowspan="1" colspan="1">0.32</td><td rowspan="1" colspan="1">-0.43</td><td rowspan="1" colspan="1">0.33</td><td rowspan="1" colspan="1">0.41</td></tr><tr><td rowspan="1" colspan="1">
                      <abbrev xmlns:xlink="http://www.w3.org/1999/xlink" xlink:title="thigh length" id="ABBRID0EORDI" xlink:type="simple">TL</abbrev>
                    </td><td rowspan="1" colspan="1">0.35</td><td rowspan="1" colspan="1">-0.34</td><td rowspan="1" colspan="1">-0.41</td><td rowspan="1" colspan="1">0.49</td></tr></tbody></table></table-wrap></tp:treatment-sec><tp:treatment-sec><!--Section generated to contain objects referenced in tp:taxon-treatment.--><fig id="F1" position="float" orientation="portrait"><object-id xmlns:xlink="http://www.w3.org/1999/xlink" content-type="doi" xlink:type="simple">10.3897/zookeys.927.48733.figure1</object-id><object-id xmlns:xlink="http://www.w3.org/1999/xlink" content-type="arpha" xlink:type="simple">AE9A9304-C379-5DEE-A6BA-9DF4A0C01F81</object-id><label>Figure 1.</label><caption><p>Map showing the type location of <italic><tp:taxon-name><tp:taxon-name-part taxon-name-part-type="genus" reg="Raorchestes">Raorchestes</tp:taxon-name-part> <tp:taxon-name-part taxon-name-part-type="species" reg="rezakhani">rezakhani</tp:taxon-name-part></tp:taxon-name></italic> sp. nov. in northeastern Bangladesh as well as adjoining areas.</p></caption><graphic xmlns:xlink="http://www.w3.org/1999/xlink" xlink:href="zookeys-927-127-g001.jpg" position="float" orientation="portrait" xlink:type="simple" id="oo_400942.jpg"><uri content-type="original_file" xlink:type="simple">https://binary.pensoft.net/fig/400942</uri></graphic></fig><fig id="F3" position="float" orientation="portrait"><object-id xmlns:xlink="http://www.w3.org/1999/xlink" content-type="doi" xlink:type="simple">10.3897/zookeys.927.48733.figure3</object-id><object-id xmlns:xlink="http://www.w3.org/1999/xlink" content-type="arpha" xlink:type="simple">8D4307FD-9533-527F-A731-B477E3CE1FE6</object-id><label>Figure 3.</label><caption><p>Advertisement call of <italic><tp:taxon-name><tp:taxon-name-part taxon-name-part-type="genus" reg="Raorchestes">Raorchestes</tp:taxon-name-part> <tp:taxon-name-part taxon-name-part-type="species" reg="rezakhani">rezakhani</tp:taxon-name-part></tp:taxon-name></italic> sp. nov. showing 25 notes that vary in amplitude <bold>A</bold> waveform of 25 notes <bold>B</bold> shows variation in frequency <bold>C</bold> shows waveform of first six notes of the call; and <bold>D</bold> shows a spectrogram of the six notes <bold>E</bold> shows a pulse of fourth note and <bold>F</bold> shows the spectrogram of pulse of fourth note.</p></caption><graphic xmlns:xlink="http://www.w3.org/1999/xlink" xlink:href="zookeys-927-127-g003.jpg" position="float" orientation="portrait" xlink:type="simple" id="oo_400944.jpg"><uri content-type="original_file" xlink:type="simple">https://binary.pensoft.net/fig/400944</uri></graphic></fig></tp:treatment-sec><ref-list><ref id="B47"><mixed-citation xmlns:xlink="http://www.w3.org/1999/xlink" xlink:type="simple"><person-group><name name-style="western"><surname>Smith</surname><given-names>MA</given-names></name></person-group> (<year>1924</year>) , New tree-frogs from Indo-China and the Malaya Peninsula, Proceedings of the Zoological Society of London 1924: 225–234. <ext-link xlink:type="simple" ext-link-type="doi" xlink:href="10.1111/j.1096-3642.1924.tb01499.x">https://doi.org/10.1111/j.1096-3642.1924.tb01499.x</ext-link></mixed-citation></ref><ref id="B55"><mixed-citation xmlns:xlink="http://www.w3.org/1999/xlink" xlink:type="simple"><person-group><name name-style="western"><surname>Yang</surname><given-names>D-T</given-names></name><name name-style="western"><surname>Su</surname><given-names>CY</given-names></name><name name-style="western"><surname>Li</surname><given-names>SM</given-names></name></person-group> (<year>1979</year>) <article-title>New species and new subspecies of amphibians and reptiles from Gaoligong Shan, Yunnan.</article-title><source>Acta Zootaxonomica Sinica</source><volume>02</volume>: <fpage>185</fpage>–<lpage>188</lpage>.</mixed-citation></ref><ref id="B2"><mixed-citation xmlns:xlink="http://www.w3.org/1999/xlink" xlink:type="simple"><person-group><name name-style="western"><surname>Al-Razi</surname><given-names>H</given-names></name><name name-style="western"><surname>Maria</surname><given-names>M</given-names></name><name name-style="western"><surname>Hasan</surname><given-names>S</given-names></name><name name-style="western"><surname>Muzaffar</surname><given-names>SB</given-names></name></person-group> (<year>2020</year>) <article-title>First record of <italic><tp:taxon-name><tp:taxon-name-part taxon-name-part-type="genus">Raorchestes</tp:taxon-name-part> <tp:taxon-name-part taxon-name-part-type="species">longchuanensis</tp:taxon-name-part></tp:taxon-name></italic> Yang &amp; Li, 1978 (<tp:taxon-name><tp:taxon-name-part taxon-name-part-type="order">Anura</tp:taxon-name-part></tp:taxon-name>: <tp:taxon-name><tp:taxon-name-part taxon-name-part-type="family">Rhacophoridae</tp:taxon-name-part></tp:taxon-name>) from northeastern Bangladesh suggests wide habitat tolerance.</article-title><source>Amphibian &amp; Reptile Conservation</source><volume>14</volume>(<issue>1</issue>): <fpage>119</fpage>–<lpage>131</lpage>.</mixed-citation></ref><ref id="B31"><mixed-citation xmlns:xlink="http://www.w3.org/1999/xlink" xlink:type="simple"><person-group><name name-style="western"><surname>Kuramoto</surname><given-names>M</given-names></name><name name-style="western"><surname>Joshy</surname><given-names>SH</given-names></name></person-group> (<year>2003</year>) <article-title>Two new species of the genus <italic><tp:taxon-name><tp:taxon-name-part taxon-name-part-type="genus">Philautus</tp:taxon-name-part></tp:taxon-name></italic> (<tp:taxon-name><tp:taxon-name-part taxon-name-part-type="order">Anura</tp:taxon-name-part></tp:taxon-name>: <tp:taxon-name><tp:taxon-name-part taxon-name-part-type="family">Rhacophoridae</tp:taxon-name-part></tp:taxon-name>) from the Western Ghats, southwestern India.</article-title><source>Current Herpetology</source><volume>22</volume>: <fpage>51</fpage>–<lpage>60</lpage>. <ext-link xlink:type="simple" ext-link-type="doi" xlink:href="10.5358/hsj.22.51">https://doi.org/10.5358/hsj.22.51</ext-link></mixed-citation></ref><ref id="B38"><mixed-citation xmlns:xlink="http://www.w3.org/1999/xlink" xlink:type="simple"><person-group><name name-style="western"><surname>Padhye</surname><given-names>AD</given-names></name><name name-style="western"><surname>Jadhav</surname><given-names>A</given-names></name><name name-style="western"><surname>Sulakhe</surname><given-names>S</given-names></name><name name-style="western"><surname>Dahanukar</surname><given-names>N</given-names></name></person-group> (<year>2015</year>) <article-title>Sexual dimorphism in the Kudremukh Bush Frog (<tp:taxon-name><tp:taxon-name-part taxon-name-part-type="order">Anura</tp:taxon-name-part></tp:taxon-name>: <tp:taxon-name><tp:taxon-name-part taxon-name-part-type="family">Rhacophoridae</tp:taxon-name-part></tp:taxon-name>: <italic><tp:taxon-name><tp:taxon-name-part taxon-name-part-type="genus">Raorchestes</tp:taxon-name-part> <tp:taxon-name-part taxon-name-part-type="species">tuberohumerus</tp:taxon-name-part></tp:taxon-name></italic>) of the Western Ghats, India, with a note on its distribution and conservation status.</article-title><source>Journal of Threatened Taxa</source><volume>7</volume>(<issue>6</issue>): <fpage>7211</fpage>–<lpage>7222</lpage>. <ext-link xlink:type="simple" ext-link-type="doi" xlink:href="10.11609/JoTT.o4192.7211-22">https://doi.org/10.11609/JoTT.o4192.7211-22</ext-link></mixed-citation></ref><ref id="B36"><mixed-citation xmlns:xlink="http://www.w3.org/1999/xlink" xlink:type="simple"><person-group><name name-style="western"><surname>Orlov</surname><given-names>NL</given-names></name><name name-style="western"><surname>Poyarkov</surname><given-names>AN</given-names></name><name name-style="western"><surname>Vassilieva</surname><given-names>AB</given-names></name><name name-style="western"><surname>Ananjeva</surname><given-names>NB</given-names></name><name name-style="western"><surname>Nguyen</surname><given-names>TT</given-names></name><name name-style="western"><surname>Sang</surname><given-names>NV</given-names></name><name name-style="western"><surname>Geissler</surname><given-names>P</given-names></name></person-group> (<year>2012</year>) Taxonomic notes on rhacophorid frogs (<tp:taxon-name><tp:taxon-name-part taxon-name-part-type="subfamily">Rhacophorinae</tp:taxon-name-part></tp:taxon-name>: <tp:taxon-name><tp:taxon-name-part taxon-name-part-type="family">Rhacophoridae</tp:taxon-name-part></tp:taxon-name>: <tp:taxon-name><tp:taxon-name-part taxon-name-part-type="order">Anura</tp:taxon-name-part></tp:taxon-name>) of southern part of Annamite Mountains (Truong Son, Vietnam), with description of three new species, Russian Journal of Herpetology 19(1): 23–64.</mixed-citation></ref><ref id="B40"><mixed-citation xmlns:xlink="http://www.w3.org/1999/xlink" xlink:type="simple"><person-group><name name-style="western"><surname>Pillai</surname><given-names>RS</given-names></name><name name-style="western"><surname>Chanda</surname><given-names>SK</given-names></name></person-group> (<year>1973</year>) <article-title><italic><tp:taxon-name><tp:taxon-name-part taxon-name-part-type="genus">Philautus</tp:taxon-name-part> <tp:taxon-name-part taxon-name-part-type="species">shillongensis</tp:taxon-name-part></tp:taxon-name></italic>, a new frog (<tp:taxon-name><tp:taxon-name-part taxon-name-part-type="family">Ranidae</tp:taxon-name-part></tp:taxon-name>) from Meghalaya, India.</article-title><source>Proceedings of the Indian Academy of Sciences B</source><volume>79</volume>: <fpage>30</fpage>–<lpage>36</lpage>.</mixed-citation></ref><ref id="B11"><mixed-citation xmlns:xlink="http://www.w3.org/1999/xlink" xlink:type="simple"><person-group><name name-style="western"><surname>Boruah</surname><given-names>B</given-names></name><name name-style="western"><surname>Raj</surname><given-names>P</given-names></name><name name-style="western"><surname>Dutta</surname><given-names>SK</given-names></name><name name-style="western"><surname>Das</surname><given-names>A</given-names></name></person-group> (<year>2018</year>) <article-title>Redescription and geographic distribution of <italic><tp:taxon-name><tp:taxon-name-part taxon-name-part-type="genus">Raorchestes</tp:taxon-name-part> <tp:taxon-name-part taxon-name-part-type="species">shillongensis</tp:taxon-name-part></tp:taxon-name></italic> (<tp:taxon-name><tp:taxon-name-part taxon-name-part-type="order">Anura</tp:taxon-name-part></tp:taxon-name>: <tp:taxon-name><tp:taxon-name-part taxon-name-part-type="family">Rhacophoridae</tp:taxon-name-part></tp:taxon-name>) from Meghalaya, Northeast India.</article-title><source>Phyllomedusa</source><volume>17</volume>: <fpage>3</fpage>–<lpage>20</lpage>. <ext-link xlink:type="simple" ext-link-type="doi" xlink:href="10.11606/issn.2316-9079.v17i1p3-20">https://doi.org/10.11606/issn.2316-9079.v17i1p3-20</ext-link></mixed-citation></ref><ref id="B15"><mixed-citation xmlns:xlink="http://www.w3.org/1999/xlink" xlink:type="simple"><person-group><name name-style="western"><surname>Boulenger</surname><given-names>GA</given-names></name></person-group> (<year>1893</year>) <article-title>Concluding report on the reptiles and batrachians obtained in Burma by Signor L. Fea dealing with the collection made in Pegu and the Karin Hills in 1887–88.</article-title><source>Annali del Museo Civico di Storia Naturale di Genova</source><volume>2</volume>(<issue>13</issue>): <fpage>304</fpage>–<lpage>347</lpage>.</mixed-citation></ref><ref id="B56"><mixed-citation xmlns:xlink="http://www.w3.org/1999/xlink" xlink:type="simple"><person-group><name name-style="western"><surname>Yu</surname><given-names>G</given-names></name><name name-style="western"><surname>Liu</surname><given-names>S</given-names></name><name name-style="western"><surname>Hou</surname><given-names>M</given-names></name><name name-style="western"><surname>Li</surname><given-names>S</given-names></name><name name-style="western"><surname>Yang</surname><given-names>J</given-names></name></person-group> (<year>2019</year>) <article-title>Extension in distribution of <italic><tp:taxon-name><tp:taxon-name-part taxon-name-part-type="genus">Raorchestes</tp:taxon-name-part> <tp:taxon-name-part taxon-name-part-type="species">parvulus</tp:taxon-name-part></tp:taxon-name></italic> (Boulenger, 1893) (<tp:taxon-name><tp:taxon-name-part taxon-name-part-type="order">Anura</tp:taxon-name-part></tp:taxon-name>: <tp:taxon-name><tp:taxon-name-part taxon-name-part-type="family">Rhacophoridae</tp:taxon-name-part></tp:taxon-name>) to China.</article-title><source>Zootaxa</source><volume>4577</volume>(<issue>2</issue>): <fpage>381</fpage>–<lpage>391</lpage>. <ext-link xlink:type="simple" ext-link-type="doi" xlink:href="10.11646/zootaxa.4577.2.10">https://doi.org/10.11646/zootaxa.4577.2.10</ext-link></mixed-citation></ref><ref id="B45"><mixed-citation xmlns:xlink="http://www.w3.org/1999/xlink" xlink:type="simple"><person-group><name name-style="western"><surname>Sarkar</surname><given-names>AK</given-names></name><name name-style="western"><surname>Ray</surname><given-names>S</given-names></name></person-group> (<year>2006</year>) <article-title><tp:taxon-name><tp:taxon-name-part taxon-name-part-type="class">Amphibia</tp:taxon-name-part></tp:taxon-name>.</article-title><source>Zoological Survey of India, Fauna of Arunachal Pradesh, State Fauna Series</source><volume>13</volume>(<issue>1</issue>): <fpage>285</fpage>–<lpage>316</lpage>.</mixed-citation></ref><ref id="B13"><mixed-citation xmlns:xlink="http://www.w3.org/1999/xlink" xlink:type="simple"><person-group><name name-style="western"><surname>Boulenger</surname><given-names>GA</given-names></name></person-group> (<year>1906</year>) <article-title>Description of two new Indian frogs. Journal of the Asiatic Society of Bengal.</article-title><volume>2</volume>(<issue>2</issue>): <fpage>385</fpage>–<lpage>386</lpage>.</mixed-citation></ref><ref id="B18"><mixed-citation xmlns:xlink="http://www.w3.org/1999/xlink" xlink:type="simple"><person-group><name name-style="western"><surname>Chanda</surname><given-names>SK</given-names></name></person-group> (<year>1994</year>) <tp:taxon-name><tp:taxon-name-part taxon-name-part-type="order">Anura</tp:taxon-name-part></tp:taxon-name> (<tp:taxon-name><tp:taxon-name-part taxon-name-part-type="class">Amphibia</tp:taxon-name-part></tp:taxon-name>) of northeastern India. Memoirs of the Zoological Survey of India 19: 1–143.</mixed-citation></ref><ref id="B29"><mixed-citation xmlns:xlink="http://www.w3.org/1999/xlink" xlink:type="simple"><person-group><name name-style="western"><surname>Kou</surname><given-names>Z-T</given-names></name></person-group> (<year>1990</year>) A new species of genus <italic><tp:taxon-name><tp:taxon-name-part taxon-name-part-type="genus">Philautus</tp:taxon-name-part></tp:taxon-name></italic> (<tp:taxon-name><tp:taxon-name-part taxon-name-part-type="class">Amphibia</tp:taxon-name-part></tp:taxon-name>: <tp:taxon-name><tp:taxon-name-part taxon-name-part-type="family">Rhacophoridae</tp:taxon-name-part></tp:taxon-name>) from Yunnan, China. In: Zhao E-M (Ed.) From Water onto Land, China Forestry Press, Beijing, 210–212.</mixed-citation></ref><ref id="B37"><mixed-citation xmlns:xlink="http://www.w3.org/1999/xlink" xlink:type="simple"><person-group><name name-style="western"><surname>Padhye</surname><given-names>AD</given-names></name><name name-style="western"><surname>Sayyed</surname><given-names>A</given-names></name><name name-style="western"><surname>Jadhav</surname><given-names>A</given-names></name><name name-style="western"><surname>Dahanukar</surname><given-names>N</given-names></name></person-group> (<year>2013</year>) <article-title><italic><tp:taxon-name><tp:taxon-name-part taxon-name-part-type="genus">Raorchestes</tp:taxon-name-part> <tp:taxon-name-part taxon-name-part-type="species">ghatei</tp:taxon-name-part></tp:taxon-name></italic>, a new species of shrub frog (<tp:taxon-name><tp:taxon-name-part taxon-name-part-type="order">Anura</tp:taxon-name-part></tp:taxon-name>: <tp:taxon-name><tp:taxon-name-part taxon-name-part-type="family">Rhacophoridae</tp:taxon-name-part></tp:taxon-name>) from the Western Ghats of Maharashtra, India.</article-title><source>Journal of Threatened Taxa</source><volume>5</volume>: <fpage>4913</fpage>–<lpage>4931</lpage>. <ext-link xlink:type="simple" ext-link-type="doi" xlink:href="10.11609/JoTT.o3702.4913-31">https://doi.org/10.11609/JoTT.o3702.4913-31</ext-link></mixed-citation></ref><ref id="B14"><mixed-citation xmlns:xlink="http://www.w3.org/1999/xlink" xlink:type="simple"><person-group><name name-style="western"><surname>Boulenger</surname><given-names>GA</given-names></name></person-group> (<year>1919</year>) <article-title>Descriptions of three new batrachians from the Garo Hills, Assam.</article-title><source>Records of the Indian Museum</source><volume>16</volume>: <fpage>207</fpage>–<lpage>208</lpage>. <ext-link xlink:type="simple" ext-link-type="doi" xlink:href="10.5962/bhl.part.25921">https://doi.org/10.5962/bhl.part.25921</ext-link></mixed-citation></ref><ref id="B17"><mixed-citation xmlns:xlink="http://www.w3.org/1999/xlink" xlink:type="simple"><person-group><name name-style="western"><surname>Chanda</surname><given-names>SK</given-names></name></person-group> (<year>2002</year>) <source>Handbook, Indian amphibians.</source><publisher-name>Zoological Survey of India</publisher-name>, <publisher-loc>Calcutta</publisher-loc>, <size units="page">335 pp</size>.</mixed-citation></ref></ref-list></tp:taxon-treatment>
